# Supplementary material for: Assessing interactions between the associations of common genetic susceptibility variants, reproductive history and body mass index with breast cancer risk in the breast cancer association consortium: a combined case-control study
Source: Breast Cancer Res. 2010 Dec 31;12(6):R110. doi: 10.1186/bcr2797 (PMC3046455; doi:10.1186/bcr2797)
Supplement: Additional file 1 — Additional data tables S1 to S8. Additional Data Table 1: Design details for each study. Additional Data Table 2: Per-allele breast cancer odds ratios (OR) estimates and 95% confidence intervals (ORlower, ORupper) for SNPs, stratified by age at menarche, ever having had a live birth, number of live births, age at first birth and BMI; based on data from all studies. Additional Data Table 3: Per-allele breast cancer odds ratio (OR) estimates and 95% confidence intervals (ORlower, ORupper) for SNPs, stratified by age at menarche, ever having had a live birth, number of live births, age at first birth and BMI; based on data from population-based studies only. Additional Data Table 4: Per-allele breast cancer odds ratio (OR) estimates and 95% confidence intervals (ORlower, ORupper) for SNPs, stratified by age at menarche, ever having had a live birth, number of live births, age at first birth and BMI; based on data only from studies with at least 1,000 cases and 1,000 controls. Additional Data Table 5: Per-allele ER-positive breast cancer odds ratios (OR) and 95% confidence intervals (ORlower, ORupper) for SNPs, stratified by age at menarche, ever having had a live birth, number of live births, age at first birth and BMI; based on data from all studies. Additional Data Table 6: Per-allele ER-negative breast cancer odds ratios (OR) and 95% confidence intervals (ORlower, ORupper) for SNPs, stratified by age at menarche, ever having had a live birth, number of live births, age at first birth and BMI; based on data from all studies. Additional Data Table 7: Per-allele PR-positive breast cancer odds ratios (OR) and 95% confidence intervals (ORlower, ORupper) for SNPs, stratified by age at menarche, ever having had a live birth, number of live births, age at first birth and BMI; based on data from all studies. Additional Data Table 8: Per-allele PR-negative breast cancer odds ratios (OR) and 95% confidence intervals (ORlower, ORupper) for SNPs, stratified by age at menarche, e [file bcr2797-S1.XLS]

## Sheet: Additional Data Table 1
Additional Data Table 1: Design details for each study
Study	Study Acronym	Considered	Country	Recruitment base		Years of recruitment		Median age* (range)		Reference time for risk factor assessment
		population-based?		Cases	Controls	Cases	Controls	Cases	Controls	Cases	Controls
Australian Breast Cancer Family Study	ABCFS	YES	Australia	Cancer registries in Victoria and New South Wales: all cases from Melbourne and Sydney diagnosed before age 40 plus a random sample of those diagnosed at ages 40-59	Identified from the electoral rolls in Melbourne and Sydney (enrolling to vote is compulsory); frequency matched to cases by age in-5 year categories	1992-1999	1992-1999	39 (20-68)	40 (23-69)	1 year prior to diagnosis	Interview
Bavarian Breast Cancer Cases and Controls	BBCC	NO	Germany	Consecutive, unselected cases with invasive breast cancer recruited at the University Breast Centre, Franconia in Northern Bavaria	Healthy women aged 55 or older with no diagnosis of cancer. Invited by a newspaper advertisement in Northern Bavaria	2002-2006	2002-2006	61 (18-100)	55 (22-96)	Interview	Interview
British Breast Cancer Study	BBCS	NO	United Kingdom	Two groups of cases: (1) English & Scottish Cancer Registries: all breast cancer cases who developed a first primary before age 65 in 1971 or later and who subsequently developed a second primary cancer (2) Unilateral breast cancer cases diagnosed before age 70 in 1971 or later.	A friend, sister-in-law, daughter-in-law or other non-blood relative of cases	2000-present	2001 - present	48 (21-81)	54 (25-77)	Interview	Interview
Copenhagen General Population Study	CGPS	YES	Denmark	Consecutive, incident cases from 1 hospital with centralized care for a population of 400,000 women in Copenhagen	Community controls residing in the same region as cases and with no history of breast cancer were identified from the Copenhagen General Population Study	2001-present	2003-2007	55 (20-91)	62 (27-93)	Interview	Interview
Spanish National Cancer Centre Breast Cancer Study	CNIO-BCS	NO	Spain	Two groups of cases: (1) consecutive breast cancer patients from three public hospitals, two in Madrid and one in Oviedo (2) cases with at least one first degree relative also affected with breast cancer, recruited through the CNIO family cancer clinic in Madrid	Women attending the Menopause Research Centre, Madrid and female members of the College of Lawyers attending a free, targeted medical check-up in Madrid, all free of breast cancer and all in Madrid	2000-2005	2000-2005	52 (28-82)	58 (29-86)	Diagnosis	Interview
Gene Environment Interaction & Breast Cancer in Germany	GENICA	YES	Germany	Incident breast cancer cases enrolled at hospitals in the Greater Bonn area	Selected from population registries in 31 communities within the greater Bonn area; frequency matched to cases by age in 5 year categories	2000-2004	2001-2004	59 (24-80)	60 (23-80)	Diagnosis	Interview
Genetic Epidemiology Study of Breast Cancer by Age 50	GESBC	YES	Germany	Incident cases diagnosed before age 50 years in two regions: Rhein-Neckar-Odenwald and Freiburg, by surveying the 38 clinics serving these regions	Selected from random lists of residents of the study regions supplied by population registries; two controls were selected for each case, matched by age and study region.	1992-1995	1992-1998	44 (24-50)	43 (24-50)	Diagnosis	Interview
Kuopio Breast Cancer Project	KBCP	NO	Finland	Women seen at Kuopio University Hospital because of a breast lump, mammographic abnormality, or other breast symptom who were found to have breast cancer	Selected from the National Population Register; matched to cases on age and long-term area-of-residence	1990-1995	1990-1995	53 (26-77)	56 (23-92)	Interview	Interview
Kathleen Cuningham Foundation Consortium for Research into Familial Breast Cancer / Australian Ovarian Cancer Study	kConFab/AOCS	NO	Australia & New Zealand	Index (youngest affected) cases from BRCA1- and BRCA2-mutation-negative multiple-case breast and breast-ovarian families recruited though family cancer clinics from across Australia and New Zealand	Identified from the electoral rolls from across Australia as part of the Australian Ovarian Cancer Study	1998-present	2002-2006	60 (38-83)	44 (25-76)	Interview	Interview
Leuven Multidisciplinary Breast Centre	LBMC	NO	Belgium	All patients diagnosed with breast cancer and seen in the Multidisciplinary Breast Center in Leuven (Gashuisberg) since June 2007 plus retrospective collection of cases diagnosed since 2000	Blood donors at Gasthuisberg Hospital	2007-present	2007-2008	46 (34-60)	55 (21-89)	Diagnosis	Recruitment
Mammary Carcinoma Risk Factor Investigation	MARIE	YES	Germany	Incident and prevalent cases diagnosed since 2001 in the Hamburg and Rhein-Neckar-Karlsruhe regions	Random selection from population registries; frequency matched to cases on birth year and study region	2001-2005	2002-2006	63 (50-79)	63 (50-75)	Diagnosis	Interview
Mayo Clinic Breast Cancer Study	MCBCS	NO	United States of America	Incident cases residing in 6 states (MN, WI, IA, IL, ND, SD) seen at the Mayo Clinic in Rochester, MN	Women without cancer presenting for general medical examination at the Mayo Clinic; frequency matched to cases on age, ethnicity and county/state	2002-2005	2002-2005	59 (20-90)	56 (22-89)	1 year prior to interview	1 year prior to interview
Melbourne Collaborative Cohort Study	MCCS	YES	Australia	Incident cases from the cohort of 24,469 women, diagnosed during the follow-up from baseline (1990-1994) to 2008	Random sample of the initial cohort	1990-1994	1990-1994	58 (38-70)	62 (37-80)	Baseline interview	Baseline interview
Northern California Breast Cancer Family Registry	NC-BCFR	YES	United States of America	Incident cases aged <65 years were identified through the SEER cancer registry of the Greater San Francisco Bay Area. All cases likely at increased genetic risk were eligible (dx at age <35 yrs, personal history of ovarian or childhood cancer, bilateral breast cancer with 1st dx at age <50, family history of breast or ovarian cancer in first-degree relatives); 2.5% of white cases not meeting thes…	Identified through random digit dialing conducted in the same geographic region; frequency matched to cases on 5-year age group and race/ethnicity	1995-2003	1999-2000	57 (51-65)	58 (26-65)	1 year prior to diagnosis	Interview
Ontario Familial Breast Cancer Registry	OFBCR	YES	Canada	Invasive cases aged 20-54 years were identified from the Ontario Cancer Registry. All those at high genetic risk (family history of specific cancers particularly breast and ovarian, early onset disease, Ashkenazi ethnicity or a diagnosis of multiple breast cancer) were eligible. Random samples of women not meeting these criteria were also asked to participate.	Identified by calling randomly selected residential telephone numbers in the same geographical region; frequency matched to cases by age in 5 year categories	1996-1998	2003-2005	56 (40-69)	54 (22-81)	1 year prior to diagnosis	Interview
NCI Polish Breast Cancer Study	PBCS	YES	Poland	Incident cases identified through a rapid identification system in participating hospitals covering ~ 90% of all eligible cases, and cancer registries in Warsaw and Łódź covering 100% of all eligible cases	Randomly selected from population lists of all residents of Poland, stratified and frequency matched to cases on city and age in 5-year categories	2000-2003	2000-2003	55 (24-75)	55 (27-75)	Interview	Interview
Singapore and Sweden Breast Cancer Study	SASBAC	YES	Sweden	Incident cases identified via the 6 regional cancer registries in Sweden, to which reporting is mandatory.	Randomly selected from the total population registry; matched to cases by age in 5-year categories	1993-1995	1993-1995	63 (49-75)	64 (50-75)	Interview	Interview
Sheffield Breast Cancer Study	SBCS	NO	United Kingdom	Women with pathologically confirmed breast cancer recruited from surgical outpatient clinics at the Royal Hallamshire Hospital, Sheffield	Unselected women attending the Sheffield Mammography Screening Service with mammograms showing no evidence of a breast lesion	1998-2005	2000-2004	58 (46-79)	59 (29-93)	Interivew	Interview
Study of Epidemiology & Risk factors in Cancer Heredity	SEARCH	NO	United Kingdom	Two groups of cases identified through the East Anglian Cancer Registry: (1) 1991-1996: alive, prevalent cases diagnosed before age 55 (2) since 1996: incident cases diagnosed before age 70 diagnosed after 1996	Two groups of controls: (1) selected from the EPIC-Norfolk cohort study of 25,000 individuals age 45-74, based in the same geographic region as cases (2) selected from GP practices, frequency matched to cases by age and geographic region	1996-present	(1) 1992-1994 (2) 2003-present	62 (42-81)	53 (23-69)	Interview	Interview
UCI Breast Cancer Study	UCIBCS	YES	United States of America	All cases diagnosed in Orange County, California; ascertained through the population-based Cancer Surveillance Program of Orange County California (CSPOC)	Recruited using random digit dialing among Orange County residents; frequency matched to cases by age and race/ethnicity	1994-1995	1998-2003	55 (20-75)	60 (24-90)	Interview	Interview
US Radiologic Technologists Study	USRT	NO	United States of America	Prevalent cases identified through mailed surveys to individuals eligible to enter the study cohort (identified from the American Registry of Radiologic Technologists)	Selected from women within the cohort without breast cancer as at 1999; matched to cases on year of birth in 5-year strata	1984-1989 1993-1998 Blood sample collected in 1999-2004	1984-1989 1993-1998 Blood sample collected in 1999-2004	62 (42-94)	48 (22-82)	Diagnosis	BMI in 1994; all other risk factors at interview (in 1999-2001)
*Age at diagnosis of breast cancer (cases) or age at interview (controls)

## Sheet: Additional Data Table 2
Additional Data Table 2: Per-allele breast cancer odds ratios (OR) estimates and 95% confidence intervals (ORlower, ORupper) for SNPs,
stratified by age at menarche, ever having had a live birth, number of live births, age at first birth and BMI; based on data from all studies.
P-trend, p-value for linear departure from independent effects of SNP and non-genetic exposure.
	N (controls)	N (cases)	OR	ORlower	ORupper	OR(interaction)	P-trend	P-trend
[FGFR2] 10q26-rs298158							(unadjusted)	(adjusted)
Age at menarche ≤ 11	2768	3032	1.15945	1.07454	1.25106
Age at menarche = 12	3677	3797	1.26285	1.18112	1.35024
Age at menarche = 13	5040	4794	1.22446	1.15476	1.29836
Age at menarche = 14	4630	3849	1.1876	1.11372	1.26638
Age at menarche ≥ 15	4019	3225	1.30398	1.21647	1.39779
Combined	20134	18697	1.22786	1.19196	1.26484	1.01975	0.0373067	0.93
8q24-rs13281615
Age at menarche ≤ 11	2388	2757	1.08483	1.0005	1.17626
Age at menarche = 12	3029	3420	1.1145	1.03706	1.19772
Age at menarche = 13	4274	4353	1.17	1.09989	1.24457
Age at menarche = 14	3884	3364	1.11758	1.04373	1.19665
Age at menarche ≥ 15	3204	2804	1.10914	1.0294	1.19506
Combined	16779	16698	1.12384	1.08882	1.16	1.00032	0.974258	1
[LSP1] 11p15-rs3817198
Age at menarche ≤ 11	2718	2976	1.04836	0.966975	1.13659
Age at menarche = 12	3540	3647	1.12952	1.05082	1.21412
Age at menarche = 13	4842	4576	1.11183	1.04339	1.18477
Age at menarche = 14	4446	3661	1.05163	0.981526	1.12674
Age at menarche ≥ 15	3893	3036	1.0685	0.991313	1.1517
Combined	19439	17896	1.08413	1.05	1.11938	1.00016	0.987436	1
[MAP3K1] 5q11-rs889312
Age at menarche ≤ 11	2872	3173	1.14871	1.05906	1.24595
Age at menarche = 12	3778	3963	1.06331	0.99009	1.14194
Age at menarche = 13	5149	4961	1.09557	1.02845	1.16708
Age at menarche = 14	4680	3920	1.11258	1.03943	1.19088
Age at menarche ≥ 15	4078	3289	1.08948	1.01199	1.1729
Combined	20557	19306	1.09956	1.06528	1.13494	0.997052	0.766478	1
[TOX3] 16q12-rs3803662
Age at menarche ≤ 11	2871	3173	1.22384	1.12961	1.32593
Age at menarche = 12	3793	3980	1.24441	1.15773	1.33759
Age at menarche = 13	5178	4971	1.23528	1.15956	1.31594
Age at menarche = 14	4699	3926	1.23574	1.15376	1.32356
Age at menarche ≥ 15	4087	3284	1.16878	1.08547	1.25849
Combined	20628	19334	1.22281	1.18459	1.26227	0.992536	0.450308	1
2q35-rs13387042
Age at menarche ≤ 11	3397	3479	1.12139	1.04604	1.20217
Age at menarche = 12	4679	4297	1.14462	1.07544	1.21826
Age at menarche = 13	6630	5440	1.11268	1.05363	1.17504
Age at menarche = 14	6300	4456	1.12462	1.06158	1.19141
Age at menarche ≥ 15	5575	3835	1.14674	1.07768	1.22022
Combined	26581	21507	1.12909	1.09885	1.16017	0.998567	0.866139	1
5p12-rs10941679
Age at menarche ≤ 11	3330	3502	1.15055	1.06218	1.24627
Age at menarche = 12	4475	4236	1.07603	1.00107	1.15661
Age at menarche = 13	6351	5360	1.16417	1.0945	1.23827
Age at menarche = 14	5913	4224	1.1254	1.05181	1.20414
Age at menarche ≥ 15	5330	3670	1.12066	1.04332	1.20373
Combined	25399	20992	1.12863	1.09392	1.16445	0.999412	0.951817	1
17q23-rs6504950
Age at menarche ≤ 11	3166	3246	0.947117	0.872972	1.02756
Age at menarche = 12	4305	3904	0.88468	0.821581	0.952626
Age at menarche = 13	6064	4981	1.00067	0.939521	1.0658
Age at menarche = 14	5621	3936	0.953995	0.890247	1.02231
Age at menarche ≥ 15	4958	3387	0.934938	0.868245	1.00675
Combined	24114	19454	0.947611	0.917759	0.978435	1.00444	0.663008	1
3p24-rs4973768
Age at menarche ≤ 11	3042	2925	1.15441	1.07078	1.24457
Age at menarche = 12	4241	3654	1.07258	1.00256	1.14749
Age at menarche = 13	6093	4657	1.08104	1.02087	1.14477
Age at menarche = 14	5904	3958	1.16038	1.09194	1.2331
Age at menarche ≥ 15	5203	3430	1.04773	0.981897	1.11797
Combined	24483	18624	1.10059	1.06938	1.13271	0.987929	0.175666	1
CASP8-rs17468277
Age at menarche ≤ 11	3467	3470	0.971749	0.874996	1.0792
Age at menarche = 12	4766	4265	1.00293	0.913572	1.10103
Age at menarche = 13	6718	5366	0.944485	0.870722	1.0245
Age at menarche = 14	6213	4359	0.92733	0.849963	1.01174
Age at menarche ≥ 15	5538	3758	0.916202	0.834294	1.00615
Combined	26702	21218	0.950125	0.912218	0.989607	0.984653	0.225088	1
TGFB1-rs1982073
Age at menarche ≤ 11	2623	2376	1.09647	1.00877	1.19179
Age at menarche = 12	3536	2888	1.05346	0.976369	1.13664
Age at menarche = 13	5169	3691	1.0631	0.995753	1.135
Age at menarche = 14	4705	2945	0.986434	0.91879	1.05906
Age at menarche ≥ 15	3805	2379	1.02876	0.950101	1.11393
Combined	19838	14279	1.04319	1.00906	1.07847	0.983194	0.108804	1
ESR1-rs3020314
Age at menarche ≤ 11	2586	2881	1.01533	0.93498	1.10259
Age at menarche = 12	3507	3551	1.04471	0.972201	1.12263
Age at menarche = 13	4870	4447	1.02304	0.959655	1.09061
Age at menarche = 14	4484	3667	1.02691	0.95897	1.09966
Age at menarche ≥ 15	3931	3076	1.01978	0.947846	1.09719
Combined	19378	17622	1.02631	0.994121	1.05955	0.996488	0.723824	1
[FGFR2] 10q26-rs298158
Nulliparous	2833	2794	1.27012	1.17474	1.37325
Parous	19152	17317	1.21754	1.18102	1.25519
Combined	21985	20111	1.22436	1.19011	1.2596	0.958607	0.322393	1
8q24-rs13281615
Nulliparous	2308	2517	1.1245	1.03494	1.22182
Parous	15752	15564	1.12184	1.08593	1.15894
Combined	18060	18081	1.12219	1.08869	1.15673	0.99763	0.958378	1
[LSP1] 11p15-rs3817198
Nulliparous	2707	2683	1.08358	0.997381	1.17722
Parous	18561	16566	1.0828	1.04782	1.11894
Combined	21268	19249	1.0829	1.05032	1.1165	0.999282	0.987384	1
[MAP3K1] 5q11-rs889312
Nulliparous	2882	2950	1.1305	1.04138	1.22725
Parous	19525	17905	1.10579	1.07035	1.1424
Combined	22407	20855	1.10912	1.07603	1.14322	0.978143	0.623768	1
[TOX3] 16q12-rs3803662
Nulliparous	2902	2946	1.36077	1.25212	1.47886
Parous	19576	17928	1.21554	1.17643	1.25595
Combined	22478	20874	1.23411	1.19712	1.27225	0.893272	0.0131699	0.61
2q35-rs13387042
Nulliparous	3871	3280	1.15838	1.08126	1.241
Parous	25166	19877	1.12834	1.09737	1.16018
Combined	29037	23157	1.1325	1.10364	1.16212	0.974066	0.487974	1
5p12-rs10941679
Nulliparous	3697	3126	1.07783	0.994289	1.16839
Parous	23739	19330	1.12148	1.08588	1.15823
Combined	27436	22456	1.11536	1.08245	1.14927	1.04049	0.370533	1
17q23-rs6504950
Nulliparous	3536	2967	0.948123	0.874173	1.02833
Parous	22710	18127	0.943455	0.912935	0.974995
Combined	26246	21094	0.944111	0.915767	0.973332	0.995076	0.912063	1
3p24-rs4973768
Nulliparous	3574	2877	1.14911	1.06749	1.23696
Parous	23133	17415	1.1028	1.07091	1.13564
Combined	26707	20292	1.10903	1.07921	1.13968	0.959703	0.30918	1
CASP8-rs17468277
Nulliparous	3888	3267	1.01181	0.913433	1.12079
Parous	25132	19597	0.952214	0.913182	0.992915
Combined	29020	22864	0.960524	0.924025	0.998465	0.941095	0.281764	1
TGFB1-rs1982073
Nulliparous	2723	2162	0.983503	0.902133	1.07221
Parous	17701	12788	1.0551	1.01895	1.09253
Combined	20424	14950	1.04479	1.01154	1.07914	1.0728	0.138823	1
ESR1-rs3020314
Nulliparous	2696	2646	1.00627	0.926308	1.09313
Parous	17927	15869	1.03244	0.998711	1.0673
Combined	20623	18515	1.02877	0.997541	1.06098	1.02601	0.572711	1
[FGFR2] 10q26-rs298158
Number of live births = 1	4261	4071	1.22198	1.14646	1.30248
Number of live births = 2	9011	7945	1.22011	1.1666	1.27607
Number of live births = 3	3979	3609	1.2299	1.15024	1.31506
Number of live births ≥ 4	1901	1692	1.18833	1.07822	1.3097
Combined	19152	17317	1.21939	1.1827	1.25722	0.991951	0.583515	1
8q24-rs13281615
Number of live births = 1	3347	3576	1.11452	1.04039	1.19394
Number of live births = 2	7536	7168	1.11162	1.0598	1.16598
Number of live births = 3	3331	3256	1.1046	1.02911	1.18563
Number of live births ≥ 4	1538	1564	1.24889	1.12449	1.38705
Combined	15752	15564	1.1234	1.08732	1.16068	1.02841	0.0814369	0.99
[LSP1] 11p15-rs3817198
Number of live births = 1	4109	3865	1.03759	0.968393	1.11173
Number of live births = 2	8728	7641	1.06309	1.01323	1.11541
Number of live births = 3	3869	3465	1.11088	1.03353	1.19402
Number of live births ≥ 4	1855	1595	1.23787	1.11236	1.37755
Combined	18561	16566	1.08244	1.04735	1.11871	1.05148	0.0018291	0.12
[MAP3K1] 5q11-rs889312
Number of live births = 1	4321	4173	1.10473	1.03106	1.18366
Number of live births = 2	9153	8186	1.11085	1.0587	1.16557
Number of live births = 3	4101	3768	1.11304	1.03703	1.19463
Number of live births ≥ 4	1950	1778	1.06809	0.963658	1.18385
Combined	19525	17905	1.10556	1.07002	1.14229	0.995338	0.768044	1
[TOX3] 16q12-rs3803662
Number of live births = 1	4317	4177	1.18704	1.10869	1.27093
Number of live births = 2	9180	8200	1.2453	1.1863	1.30723
Number of live births = 3	4121	3764	1.22438	1.14023	1.31475
Number of live births ≥ 4	1958	1787	1.14687	1.03417	1.27186
Combined	19576	17928	1.21711	1.17782	1.2577	0.990398	0.541825	1
2q35-rs13387042
Number of live births = 1	5705	4751	1.12024	1.0579	1.18627
Number of live births = 2	12232	9123	1.12215	1.07719	1.16899
Number of live births = 3	5040	4099	1.14107	1.07285	1.21364
Number of live births ≥ 4	2189	1904	1.16886	1.06688	1.2806
Combined	25166	19877	1.12984	1.09874	1.16182	1.00371	0.786439	1
5p12-rs10941679
Number of live births = 1	5413	4514	1.12728	1.05471	1.20484
Number of live births = 2	11590	8917	1.14854	1.09562	1.20403
Number of live births = 3	4725	4018	1.07562	1.00112	1.15566
Number of live births ≥ 4	2011	1881	1.06405	0.956715	1.18344
Combined	23739	19330	1.12047	1.08483	1.15728	0.983254	0.288157	1
17q23-rs6504950
Number of live births = 1	4964	4055	0.972615	0.906837	1.04316
Number of live births = 2	11000	8314	0.932728	0.888979	0.978631
Number of live births = 3	4692	3908	0.934972	0.869678	1.00517
Number of live births ≥ 4	2054	1850	0.951538	0.85713	1.05635
Combined	22710	18127	0.943767	0.913142	0.975418	1.00323	0.840458	1
3p24-rs4973768
Number of live births = 1	5356	4280	1.07436	1.01225	1.14027
Number of live births = 2	11359	8101	1.10358	1.05713	1.15208
Number of live births = 3	4521	3477	1.14857	1.07547	1.22663
Number of live births ≥ 4	1897	1557	1.08167	0.978958	1.19516
Combined	23133	17415	1.10327	1.07126	1.13623	1.01208	0.419357	1
CASP8-rs17468277
Number of live births = 1	5643	4614	0.95571	0.875401	1.04339
Number of live births = 2	12120	8946	0.940845	0.884602	1.00066
Number of live births = 3	5090	4120	0.960056	0.875886	1.05231
Number of live births ≥ 4	2279	1917	0.973487	0.851619	1.11279
Combined	25132	19597	0.951409	0.912301	0.992194	1.00641	0.756409	1
TGFB1-rs1982073
Number of live births = 1	3725	2945	1.08339	1.00563	1.16716
Number of live births = 2	8563	5964	1.03117	0.979935	1.08508
Number of live births = 3	3714	2646	1.09311	1.01236	1.1803
Number of live births ≥ 4	1699	1233	1.02852	0.92195	1.1474
Combined	17701	12788	1.05485	1.01859	1.0924	0.985792	0.394697	1
ESR1-rs3020314
Number of live births = 1	4030	3785	1.0364	0.967643	1.11005
Number of live births = 2	8369	7306	1.03711	0.987374	1.08935
Number of live births = 3	3739	3293	1.06443	0.989103	1.1455
Number of live births ≥ 4	1789	1485	0.941203	0.846309	1.04674
Combined	17927	15869	1.0326	0.998755	1.06759	0.982299	0.272886	1
[FGFR2] 10q26-rs298158
Age at first birth ≤ 19 A	1583	1949	1.24868	1.13169	1.37776
Age at first birth = 20-24	6815	6475	1.19628	1.13835	1.25716
Age at first birth = 25-29	4805	4674	1.23437	1.16285	1.3103
Age at first birth ≥ 30 A	2001	2261	1.27454	1.16544	1.39386
Combined	15204	15359	1.22429	1.18446	1.26545	1.01504	0.418111	1
8q24-rs13281615
Age at first birth ≤ 19 A	1202	1762	1.12046	1.00713	1.24653
Age at first birth = 20-24	5218	5693	1.17863	1.11657	1.24413
Age at first birth = 25-29	3812	4152	1.08458	1.01753	1.15604
Age at first birth ≥ 30 A	1576	2003	1.10281	1.0044	1.21086
Combined	11808	13610	1.13119	1.0916	1.17222	0.969001	0.104698	1
[LSP1] 11p15-rs3817198
Age at first birth ≤ 19 A	1531	1879	1.06418	0.957294	1.183
Age at first birth = 20-24	6590	6219	1.08224	1.02525	1.1424
Age at first birth = 25-29	4616	4428	1.11016	1.04151	1.18334
Age at first birth ≥ 30 A	1918	2135	1.07502	0.976329	1.18369
Combined	14655	14661	1.08782	1.04959	1.12744	1.00615	0.756882	1
[MAP3K1] 5q11-rs889312
Age at first birth ≤ 19 A	1633	2003	1.1704	1.05168	1.30252
Age at first birth = 20-24	6956	6685	1.09639	1.03941	1.15649
Age at first birth = 25-29	4916	4878	1.09624	1.02946	1.16735
Age at first birth ≥ 30 A	2068	2377	1.06393	0.967963	1.16942
Combined	15573	15943	1.09958	1.06146	1.13906	0.980502	0.312324	1
[TOX3] 16q12-rs3803662
Age at first birth ≤ 19 A	1640	2005	1.10438	0.995375	1.22531
Age at first birth = 20-24	6987	6703	1.23796	1.17356	1.3059
Age at first birth = 25-29	4923	4884	1.20784	1.1336	1.28694
Age at first birth ≥ 30 A	2063	2374	1.24503	1.1318	1.36959
Combined	15613	15966	1.21346	1.17132	1.25712	1.01443	0.462805	1
2q35-rs13387042
Age at first birth ≤ 19 A	2566	2233	1.16977	1.07245	1.27592
Age at first birth = 20-24	10093	7473	1.14973	1.09766	1.20427
Age at first birth = 25-29	7728	5483	1.09887	1.04174	1.15913
Age at first birth ≥ 30 A	3370	2708	1.09336	1.01023	1.18333
Combined	23757	17897	1.12754	1.09415	1.16195	0.977999	0.176415	1
5p12-rs10941679
Age at first birth ≤ 19 A	2389	2219	1.0299	0.930833	1.13951
Age at first birth = 20-24	9554	7280	1.13844	1.07972	1.20036
Age at first birth = 25-29	7255	5312	1.17513	1.1034	1.25151
Age at first birth ≥ 30 A	3136	2545	1.06749	0.973231	1.17088
Combined	22334	17356	1.12567	1.0871	1.1656	1.01442	0.455979	1
17q23-rs6504950
Age at first birth ≤ 19 A	2238	2055	0.995006	0.896673	1.10412
Age at first birth = 20-24	8921	6636	0.964807	0.912916	1.01965
Age at first birth = 25-29	7035	4981	0.893589	0.838576	0.952212
Age at first birth ≥ 30 A	3100	2466	0.91466	0.833363	1.00389
Combined	21294	16138	0.937683	0.904753	0.971812	0.973928	0.173226	1
3p24-rs4973768
Age at first birth ≤ 19 A	2339	1994	1.17843	1.07449	1.29242
Age at first birth = 20-24	9285	6513	1.06784	1.0171	1.1211
Age at first birth = 25-29	7069	4648	1.12334	1.0605	1.1899
Age at first birth ≥ 30 A	3040	2299	1.08423	0.995632	1.18072
Combined	21733	15454	1.09992	1.06531	1.13565	0.998716	0.941811	1
CASP8-rs17468277
Age at first birth ≤ 19 A	2472	2128	0.873083	0.76363	0.998223
Age at first birth = 20-24	10171	7391	0.93013	0.868689	0.995917
Age at first birth = 25-29	7710	5443	0.894365	0.824733	0.969875
Age at first birth ≥ 30 A	3365	2675	1.1702	1.03851	1.31858
Combined	23718	17637	0.942909	0.901401	0.986329	1.0583	0.0230924	0.81
TGFB1-rs1982073
Age at first birth ≤ 19 A	1638	1520	0.985369	0.877429	1.10659
Age at first birth = 20-24	7251	4838	1.0898	1.02877	1.15445
Age at first birth = 25-29	5728	3395	1.0726	1.00236	1.14776
Age at first birth ≥ 30 A	2433	1707	0.985332	0.891926	1.08852
Combined	17050	11460	1.0572	1.01776	1.09817	0.985394	0.480385	1
ESR1-rs3020314
Age at first birth ≤ 19 A	1718	1798	1.08953	0.979403	1.21205
Age at first birth = 20-24	7608	6129	1.02773	0.9741	1.08432
Age at first birth = 25-29	5627	4391	0.998768	0.937523	1.06401
Age at first birth ≥ 30 A	2417	2220	1.07424	0.979423	1.17823
Combined	17370	14538	1.03183	0.996053	1.06889	0.992179	0.685607	1
[FGFR2] 10q26-rs298158
Age < 55; BMI ≤ 24.99	2939	4885	1.16044	1.07967	1.24726
Age < 55; BMI = 25-29.99	1597	2702	1.17291	1.06226	1.29509
Age < 55; BMI ≥ 30.00	932	1397	1.23089	1.07718	1.40654
Age < 55; Combined	5468	8984	1.17514	1.11396	1.23968	1.00267	0.92165	1
8q24-rs13281615
Age < 55; BMI ≤ 24.99	2666	4387	1.18051	1.09343	1.27453
Age < 55; BMI = 25-29.99	1462	2513	1.12688	1.0177	1.24777
Age < 55; BMI ≥ 30.00	844	1304	1.25988	1.09593	1.44836
Age < 55; Combined	4972	8204	1.17637	1.11211	1.24435	0.996869	0.912651	1
[LSP1] 11p15-rs3817198
Age < 55; BMI ≤ 24.99	2788	4668	1.06914	0.987567	1.15745
Age < 55; BMI = 25-29.99	1546	2558	1.08018	0.972416	1.19988
Age < 55; BMI ≥ 30.00	908	1336	1.06519	0.923456	1.22868
Age < 55; Combined	5242	8562	1.07183	1.01137	1.1359	0.99093	0.755134	1
[MAP3K1] 5q11-rs889312
Age < 55; BMI ≤ 24.99	3030	5040	1.09275	1.01194	1.18003
Age < 55; BMI = 25-29.99	1642	2759	1.13993	1.02499	1.26777
Age < 55; BMI ≥ 30.00	972	1432	1.09248	0.94974	1.25666
Age < 55; Combined	5644	9231	1.10605	1.04486	1.17082	0.991161	0.759789	1
[TOX3] 16q12-rs3803662
Age < 55; BMI ≤ 24.99	3044	5045	1.28012	1.18463	1.3833
Age < 55; BMI = 25-29.99	1656	2761	1.30947	1.17827	1.45528
Age < 55; BMI ≥ 30.00	969	1432	1.10838	0.964301	1.27398
Age < 55; Combined	5669	9238	1.25812	1.18837	1.33197	0.955701	0.118346	1
2q35-rs13387042
Age < 55; BMI ≤ 24.99	3543	5142	1.17339	1.09833	1.25358
Age < 55; BMI = 25-29.99	1958	3023	1.13262	1.03728	1.23672
Age < 55; BMI ≥ 30.00	1147	1594	1.1127	0.987769	1.25342
Age < 55; Combined	6648	9759	1.15086	1.09654	1.20786	0.972887	0.269533	1
5p12-rs10941679
Age < 55; BMI ≤ 24.99	3242	5053	1.07642	0.994719	1.16482
Age < 55; BMI = 25-29.99	1798	2959	1.03591	0.934205	1.14869
Age < 55; BMI ≥ 30.00	1068	1579	1.13874	0.991778	1.30747
Age < 55; Combined	6108	9591	1.07419	1.01456	1.13733	1.01379	0.632704	1
17q23-rs6504950
Age < 55; BMI ≤ 24.99	2884	4617	0.934542	0.861644	1.01361
Age < 55; BMI = 25-29.99	1439	2653	0.932832	0.832678	1.04503
Age < 55; BMI ≥ 30.00	805	1413	1.07147	0.916976	1.25199
Age < 55; Combined	5128	8683	0.95383	0.89754	1.01365	1.05077	0.110474	1
3p24-rs4973768
Age < 55; BMI ≤ 24.99	2736	4251	1.18981	1.10244	1.28411
Age < 55; BMI = 25-29.99	1549	2565	1.15618	1.04645	1.27742
Age < 55; BMI ≥ 30.00	902	1332	1.11207	0.974862	1.26859
Age < 55; Combined	5187	8148	1.16566	1.10321	1.23164	0.975667	0.374591	1
CASP8-rs17468277
Age < 55; BMI ≤ 24.99	3218	4986	0.976742	0.880795	1.08314
Age < 55; BMI = 25-29.99	1792	2840	0.858731	0.750007	0.983216
Age < 55; BMI ≥ 30.00	1058	1492	0.970974	0.809387	1.16482
Age < 55; Combined	6068	9318	0.938119	0.870437	1.01106	1.0047	0.899465	1
TGFB1-rs1982073
Age < 55; BMI ≤ 24.99	2190	3904	1.0394	0.957713	1.12806
Age < 55; BMI = 25-29.99	1158	2150	1.12644	1.00694	1.26011
Age < 55; BMI ≥ 30.00	671	1086	1.00745	0.862452	1.17683
Age < 55; Combined	4019	7140	1.05923	0.996622	1.12578	1.00459	0.886529	1
ESR1-rs3020314
Age < 55; BMI ≤ 24.99	2365	4332	1.04434	0.96092	1.13499
Age < 55; BMI = 25-29.99	1315	2427	1.07097	0.956941	1.19859
Age < 55; BMI ≥ 30.00	806	1270	1.00046	0.865263	1.15679
Age < 55; Combined	4486	8029	1.04417	0.982573	1.10963	1.00252	0.935352	1
[FGFR2] 10q26-rs298158
Age ≥ 55; BMI ≤ 24.99	4777	3848	1.25475	1.17788	1.33663
Age ≥ 55; BMI = 25-29.99	4362	3622	1.21138	1.13523	1.29264
Age ≥ 55; BMI ≥ 30.00	2276	2206	1.23512	1.13341	1.34595
Age ≥ 55; Combined	11415	9676	1.23382	1.18534	1.28429	1.00232	0.913736	1
8q24-rs13281615
Age ≥ 55; BMI ≤ 24.99	3251	3251	1.07849	1.00594	1.15627
Age ≥ 55; BMI = 25-29.99	3100	3119	1.16656	1.08619	1.25289
Age ≥ 55; BMI ≥ 30.00	1622	1957	1.11219	1.01122	1.22324
Age ≥ 55; Combined	7973	8327	1.11879	1.07041	1.16936	1.01187	0.620314	1
[LSP1] 11p15-rs3817198
Age ≥ 55; BMI ≤ 24.99	4546	3699	1.07766	1.00636	1.15401
Age ≥ 55; BMI = 25-29.99	4210	3445	1.06467	0.992349	1.14226
Age ≥ 55; BMI ≥ 30.00	2193	2104	1.10845	1.00969	1.21687
Age ≥ 55; Combined	10949	9248	1.07926	1.03336	1.12719	1.01406	0.545915	1
[MAP3K1] 5q11-rs889312
Age ≥ 55; BMI ≤ 24.99	4888	4053	1.09677	1.02554	1.17294
Age ≥ 55; BMI = 25-29.99	4445	3769	1.06223	0.991539	1.13795
Age ≥ 55; BMI ≥ 30.00	2327	2282	1.10366	1.00587	1.21096
Age ≥ 55; Combined	11660	10104	1.0848	1.03946	1.13212	0.998728	0.955393	1
[TOX3] 16q12-rs3803662
Age ≥ 55; BMI ≤ 24.99	4908	4067	1.21836	1.13957	1.3026
Age ≥ 55; BMI = 25-29.99	4454	3760	1.21575	1.13342	1.30407
Age ≥ 55; BMI ≥ 30.00	2325	2286	1.17457	1.07082	1.28837
Age ≥ 55; Combined	11687	10113	1.20785	1.15713	1.26078	0.968573	0.160606	1
2q35-rs13387042
Age ≥ 55; BMI ≤ 24.99	5709	4778	1.1236	1.06249	1.18821
Age ≥ 55; BMI = 25-29.99	5215	4463	1.17707	1.10969	1.24853
Age ≥ 55; BMI ≥ 30.00	2714	2609	1.10103	1.01858	1.19014
Age ≥ 55; Combined	13638	11850	1.1383	1.09805	1.18003	0.98024	0.302398	1
5p12-rs10941679
Age ≥ 55; BMI ≤ 24.99	5165	4283	1.14496	1.07062	1.22447
Age ≥ 55; BMI = 25-29.99	4719	4051	1.15832	1.08097	1.24121
Age ≥ 55; BMI ≥ 30.00	2576	2445	1.13042	1.03175	1.23854
Age ≥ 55; Combined	12460	10779	1.14683	1.09901	1.19674	1.01032	0.650833	1
17q23-rs6504950
Age ≥ 55; BMI ≤ 24.99	5380	4488	0.918734	0.861313	0.979983
Age ≥ 55; BMI = 25-29.99	4738	4090	0.960865	0.898196	1.02791
Age ≥ 55; BMI ≥ 30.00	2251	2239	0.922165	0.837646	1.01521
Age ≥ 55; Combined	12369	10817	0.935463	0.897016	0.975559	0.999638	0.987429	1
3p24-rs4973768
Age ≥ 55; BMI ≤ 24.99	5343	4193	1.09201	1.02999	1.15777
Age ≥ 55; BMI = 25-29.99	4857	3978	1.08048	1.01679	1.14816
Age ≥ 55; BMI ≥ 30.00	2505	2299	1.05484	0.972528	1.14411
Age ≥ 55; Combined	12705	10470	1.07968	1.04004	1.12083	0.972198	0.158088	1
CASP8-rs17468277
Age ≥ 55; BMI ≤ 24.99	6082	4904	0.963825	0.886839	1.04749
Age ≥ 55; BMI = 25-29.99	5342	4454	1.02341	0.94012	1.11409
Age ≥ 55; BMI ≥ 30.00	2736	2591	0.900411	0.801422	1.01163
Age ≥ 55; Combined	14160	11949	0.972744	0.922565	1.02565	0.982303	0.529968	1
TGFB1-rs1982073
Age ≥ 55; BMI ≤ 24.99	3299	2425	1.04912	0.970821	1.13374
Age ≥ 55; BMI = 25-29.99	3031	2436	1.00648	0.929593	1.08974
Age ≥ 55; BMI ≥ 30.00	1476	1585	1.05139	0.947339	1.16687
Age ≥ 55; Combined	7806	6446	1.0332	0.983731	1.08516	0.986757	0.609372	1
ESR1-rs3020314
Age ≥ 55; BMI ≤ 24.99	4674	3661	0.992426	0.928324	1.06095
Age ≥ 55; BMI = 25-29.99	4200	3421	0.968744	0.903377	1.03884
Age ≥ 55; BMI ≥ 30.00	2145	2056	1.02658	0.933962	1.12839
Age ≥ 55; Combined	11019	9138	0.990298	0.948628	1.0338	0.996091	0.865991	1

## Sheet: Additional Data Table 3
Additional Data Table 3: Per-allele breast cancer odds ratio (OR) estimates and 95% confidence intervals (ORlower, ORupper) for SNPs, stratified
by age at menarche, ever having had a live birth, number of live births, age at first birth and BMI; based on data from population-based studies only.
P-trend, p-value for linear departure from independent effects of SNP and non-genetic exposure.
	Ncontrol	Ncase	OR	ORlower	ORupper	P-trend
[FGFR2] 10q26-rs298158						(unadjusted)
Age at menarche ≤ 11	1148	1053	1.10081	0.969962	1.2493
Age at menarche = 12	2002	1771	1.25046	1.13618	1.37622
Age at menarche = 13	2860	2176	1.16204	1.06898	1.26321
Age at menarche = 14	2995	2081	1.21531	1.11712	1.32213
Age at menarche ≥ 15	2688	1702	1.25357	1.14324	1.37453
Combined	11693	8783	1.20304	1.15382	1.25435	0.153112
8q24-rs13281615
Age at menarche ≤ 11	982	961	1.02088	0.893918	1.16587
Age at menarche = 12	1629	1584	1.09603	0.98841	1.21537
Age at menarche = 13	2415	1920	1.22143	1.11838	1.33398
Age at menarche = 14	2374	1694	1.06534	0.972286	1.16729
Age at menarche ≥ 15	1985	1357	1.08398	0.980093	1.19887
Combined	9385	7516	1.1082	1.0595	1.15913	0.839361
[LSP1] 11p15-rs3817198
Age at menarche ≤ 11	1151	1049	0.9694	0.848111	1.10804
Age at menarche = 12	1987	1769	1.14389	1.03329	1.26632
Age at menarche = 13	2866	2165	1.14024	1.04317	1.24633
Age at menarche = 14	2985	2083	1.0244	0.937888	1.1189
Age at menarche ≥ 15	2690	1702	1.07708	0.978801	1.18522
Combined	11679	8768	1.0785	1.03209	1.12701	0.868913
[MAP3K1] 5q11-rs889312
Age at menarche ≤ 11	1246	1189	1.22268	1.07003	1.3971
Age at menarche = 12	2099	1937	1.08028	0.976941	1.19456
Age at menarche = 13	2982	2347	1.10532	1.01132	1.20807
Age at menarche = 14	3036	2150	1.05482	0.96489	1.15313
Age at menarche ≥ 15	2734	1768	1.06382	0.966737	1.17066
Combined	12097	9391	1.09121	1.04425	1.14028	0.187823
[TOX3] 16q12-rs3803662
Age at menarche ≤ 11	1247	1191	1.17874	1.03884	1.33749
Age at menarche = 12	2109	1952	1.30918	1.18378	1.44786
Age at menarche = 13	2996	2359	1.20879	1.10609	1.32102
Age at menarche = 14	3050	2160	1.22995	1.12504	1.34466
Age at menarche ≥ 15	2744	1768	1.14193	1.03776	1.25655
Combined	12146	9430	1.21408	1.16217	1.26832	0.403431
2q35-rs13387042
Age at menarche ≤ 11	1760	1332	1.16942	1.04824	1.3046
Age at menarche = 12	3039	2165	1.18181	1.0861	1.28595
Age at menarche = 13	4410	2651	1.10812	1.02845	1.19396
Age at menarche = 14	4566	2466	1.12514	1.04489	1.21157
Age at menarche ≥ 15	4155	2127	1.12525	1.03925	1.21838
Combined	17930	10741	1.1364	1.09545	1.17888	0.0864295
5p12-rs10941679
Age at menarche ≤ 11	1682	1356	1.06538	0.941457	1.20562
Age at menarche = 12	2829	2099	1.07198	0.970288	1.18432
Age at menarche = 13	4087	2576	1.10204	1.01111	1.20114
Age at menarche = 14	4159	2261	1.11784	1.02399	1.2203
Age at menarche ≥ 15	3893	1983	1.09354	0.997165	1.19922
Combined	16650	10275	1.09392	1.04818	1.14166	0.5388
17q23-rs6504950
Age at menarche ≤ 11	1561	1139	0.956793	0.838603	1.09164
Age at menarche = 12	2696	1789	0.869314	0.781739	0.9667
Age at menarche = 13	3862	2241	0.996466	0.911137	1.08979
Age at menarche = 14	3923	1973	0.969403	0.883929	1.06314
Age at menarche ≥ 15	3570	1687	0.951206	0.861742	1.04996
Combined	15612	8829	0.951842	0.909823	0.995802	0.351971
3p24-rs4973768
Age at menarche ≤ 11	1433	818	1.14097	1.00285	1.29811
Age at menarche = 12	2621	1547	1.06636	0.968543	1.17406
Age at menarche = 13	3897	1920	1.09401	1.00703	1.18851
Age at menarche = 14	4188	1985	1.15423	1.06546	1.25039
Age at menarche ≥ 15	3809	1722	1.11999	1.02866	1.21944
Combined	15948	7992	1.11468	1.07037	1.16083	0.742802
CASP8-rs17468277
Age at menarche ≤ 11	1673	1278	0.959815	0.811093	1.13581
Age at menarche = 12	2908	2048	1.00612	0.882516	1.14703
Age at menarche = 13	4258	2550	0.889001	0.792847	0.996817
Age at menarche = 14	4410	2417	0.923904	0.825801	1.03366
Age at menarche ≥ 15	4075	2087	0.9515	0.843552	1.07326
Combined	17324	10380	0.939611	0.888402	0.993771	0.729437
TGFB1-rs1982073
Age at menarche ≤ 11	1075	571	1.11392	0.952249	1.30304
Age at menarche = 12	1887	1008	1.09364	0.9709	1.23189
Age at menarche = 13	3004	1277	1.08773	0.982117	1.20469
Age at menarche = 14	3075	1349	0.917077	0.829609	1.01377
Age at menarche ≥ 15	2512	1039	1.0976	0.981645	1.22725
Combined	11553	5244	1.04645	0.994528	1.10109	0.617003
ESR1-rs3020314
Age at menarche ≤ 11	1111	971	0.883698	0.772192	1.01131
Age at menarche = 12	1932	1623	0.972111	0.877024	1.07751
Age at menarche = 13	2800	1983	1.0701	0.976419	1.17277
Age at menarche = 14	2929	1973	0.986907	0.903445	1.07808
Age at menarche ≥ 15	2712	1655	0.967371	0.879263	1.06431
Combined	11484	8205	0.986753	0.943856	1.0316	0.399596
[FGFR2] 10q26-rs298158
Nulliparous	1425	1237	1.28719	1.14901	1.44199
Parous	10895	7905	1.19551	1.14488	1.24838
Combined	12320	9142	1.20679	1.15897	1.25659	0.232895
8q24-rs13281615
Nulliparous	1110	1114	1.09438	0.970222	1.23442
Parous	8345	6741	1.11123	1.06014	1.16477
Combined	9455	7855	1.10899	1.06139	1.15872	0.816669
[LSP1] 11p15-rs3817198
Nulliparous	1423	1241	1.04419	0.92941	1.17315
Parous	10887	7887	1.08288	1.03452	1.13351
Combined	12310	9128	1.07764	1.03276	1.12448	0.568626
[MAP3K1] 5q11-rs889312
Nulliparous	1487	1375	1.06233	0.942803	1.19701
Parous	11243	8509	1.10362	1.05445	1.15509
Combined	12730	9884	1.09828	1.05249	1.14607	0.558602
[TOX3] 16q12-rs3803662
Nulliparous	1496	1376	1.31286	1.16645	1.47764
Parous	11281	8542	1.20498	1.15154	1.26089
Combined	12777	9918	1.21835	1.16784	1.27104	0.183953
2q35-rs13387042
Nulliparous	2407	1633	1.15809	1.05495	1.2713
Parous	16444	9683	1.14248	1.09972	1.18689
Combined	18851	11316	1.1447	1.10498	1.18584	0.791689
5p12-rs10941679
Nulliparous	2278	1506	1.05653	0.948008	1.17748
Parous	15178	9189	1.08631	1.03877	1.13602
Combined	17456	10695	1.08192	1.03808	1.12761	0.642196
17q23-rs6504950
Nulliparous	2149	1357	0.925731	0.825927	1.0376
Parous	14350	8034	0.962635	0.918723	1.00865
Combined	16499	9391	0.957244	0.916757	0.999519	0.533971
3p24-rs4973768
Nulliparous	2168	1266	1.14924	1.03646	1.27428
Parous	14774	7334	1.11796	1.07241	1.16544
Combined	16942	8600	1.12227	1.07979	1.16642	0.627078
CASP8-rs17468277
Nulliparous	2285	1556	1.12066	0.97303	1.29068
Parous	15965	9424	0.924794	0.8725	0.980222
Combined	18250	10980	0.950705	0.900923	1.00324	0.0139093
TGFB1-rs1982073
Nulliparous	1387	833	0.944167	0.827353	1.07747
Parous	10296	4744	1.07234	1.01724	1.13043
Combined	11683	5577	1.05371	1.00332	1.10664	0.0790666
ESR1-rs3020314
Nulliparous	1407	1257	0.968596	0.86138	1.08916
Parous	10737	7557	0.995613	0.950967	1.04236
Combined	12144	8814	0.991984	0.950491	1.03529	0.668603
[FGFR2] 10q26-rs298158
Number of live births = 1	2634	2144	1.22467	1.12508	1.33309
Number of live births = 2	5213	3603	1.20394	1.13004	1.28268
Number of live births = 3	2146	1537	1.183	1.07148	1.30612
Number of live births ≥ 4	902	621	1.09413	0.937408	1.27705
Combined	10895	7905	1.19624	1.14547	1.24926	0.343542
8q24-rs13281615
Number of live births = 1	1879	1757	1.12276	1.02241	1.23297
Number of live births = 2	4057	3079	1.11039	1.03615	1.18996
Number of live births = 3	1703	1325	1.06487	0.958238	1.18337
Number of live births ≥ 4	706	580	1.21518	1.03356	1.42871
Combined	8345	6741	1.11277	1.06148	1.16653	0.611155
[LSP1] 11p15-rs3817198
Number of live births = 1	2634	2136	1.04498	0.95575	1.14255
Number of live births = 2	5198	3599	1.05988	0.991279	1.13323
Number of live births = 3	2146	1534	1.11205	1.00194	1.23425
Number of live births ≥ 4	909	618	1.30517	1.10488	1.54177
Combined	10887	7887	1.08268	1.03421	1.13342	0.0113284
[MAP3K1] 5q11-rs889312
Number of live births = 1	2692	2247	1.10053	1.0049	1.20524
Number of live births = 2	5343	3853	1.12036	1.04734	1.19846
Number of live births = 3	2254	1696	1.07648	0.972865	1.19114
Number of live births ≥ 4	954	713	1.09168	0.933217	1.27704
Combined	11243	8509	1.10386	1.05456	1.15545	0.960735
[TOX3] 16q12-rs3803662
Number of live births = 1	2694	2262	1.14847	1.05039	1.25571
Number of live births = 2	5365	3860	1.25425	1.17232	1.3419
Number of live births = 3	2265	1700	1.23075	1.11351	1.36032
Number of live births ≥ 4	957	720	1.06667	0.909652	1.25079
Combined	11281	8542	1.20515	1.15158	1.26121	0.420888
2q35-rs13387042
Number of live births = 1	3984	2653	1.14593	1.06462	1.23346
Number of live births = 2	8088	4389	1.15258	1.08973	1.21907
Number of live births = 3	3142	1865	1.12539	1.03092	1.22852
Number of live births ≥ 4	1230	776	1.12486	0.982253	1.28816
Combined	16444	9683	1.14341	1.10056	1.18792	0.377384
5p12-rs10941679
Number of live births = 1	3718	2480	1.09505	1.00553	1.19253
Number of live births = 2	7566	4191	1.10323	1.03348	1.1777
Number of live births = 3	2835	1766	1.01296	0.911847	1.12529
Number of live births ≥ 4	1059	752	1.10617	0.937596	1.30505
Combined	15178	9189	1.08424	1.03676	1.13389	0.858951
17q23-rs6504950
Number of live births = 1	3288	1969	0.977919	0.889716	1.07487
Number of live births = 2	7071	3634	0.956171	0.893355	1.0234
Number of live births = 3	2857	1695	0.922722	0.830509	1.02517
Number of live births ≥ 4	1134	736	1.06069	0.903829	1.24477
Combined	14350	8034	0.963156	0.919169	1.00925	0.420856
3p24-rs4973768
Number of live births = 1	3688	2199	1.05124	0.972961	1.13581
Number of live births = 2	7428	3431	1.16815	1.09969	1.24087
Number of live births = 3	2689	1260	1.14979	1.04016	1.27098
Number of live births ≥ 4	969	444	0.988378	0.836395	1.16798
Combined	14774	7334	1.1183	1.07268	1.16585	0.810276
CASP8-rs17468277
Number of live births = 1	3840	2546	0.944429	0.844306	1.05642
Number of live births = 2	7848	4252	0.910805	0.835943	0.992371
Number of live births = 3	3072	1862	0.958835	0.839663	1.09492
Number of live births ≥ 4	1205	764	0.845117	0.682743	1.04611
Combined	15965	9424	0.923691	0.871392	0.979129	0.472585
TGFB1-rs1982073
Number of live births = 1	2289	1347	1.08716	0.98145	1.20425
Number of live births = 2	5277	2242	1.04713	0.970458	1.12987
Number of live births = 3	2000	843	1.10914	0.980721	1.25438
Number of live births ≥ 4	730	312	1.1247	0.921185	1.37317
Combined	10296	4744	1.07418	1.01892	1.13244	0.867492
ESR1-rs3020314
Number of live births = 1	2620	2115	1.0496	0.960436	1.14705
Number of live births = 2	5103	3419	0.995766	0.930709	1.06537
Number of live births = 3	2112	1441	0.951969	0.856352	1.05826
Number of live births ≥ 4	902	582	0.935601	0.794822	1.10131
Combined	10737	7557	0.996407	0.951622	1.0433	0.0788369
[FGFR2] 10q26-rs298158
Age at first birth ≤ 19 A	1039	756	1.18654	1.03085	1.36574
Age at first birth = 20-24	3761	2893	1.1638	1.08388	1.24961
Age at first birth = 25-29	2451	2209	1.16115	1.06562	1.26525
Age at first birth ≥ 30 A	1055	1073	1.31328	1.15502	1.49321
Combined	8306	6931	1.18505	1.13015	1.24262	0.245272
8q24-rs13281615
Age at first birth ≤ 19 A	698	591	1.12265	0.958797	1.31451
Age at first birth = 20-24	2570	2345	1.19022	1.09874	1.2893
Age at first birth = 25-29	1736	1909	1.04308	0.949842	1.14547
Age at first birth ≥ 30 A	763	926	1.10846	0.969728	1.26704
Combined	5767	5771	1.12286	1.06564	1.18316	0.717558
[LSP1] 11p15-rs3817198
Age at first birth ≤ 19 A	1038	753	1.02939	0.886941	1.19472
Age at first birth = 20-24	3774	2886	1.08935	1.00933	1.17572
Age at first birth = 25-29	2455	2206	1.08889	0.995594	1.19094
Age at first birth ≥ 30 A	1054	1069	1.04892	0.917446	1.19924
Combined	8321	6914	1.07651	1.02381	1.13192	0.9434
[MAP3K1] 5q11-rs889312
Age at first birth ≤ 19 A	1086	820	1.15914	0.999806	1.34387
Age at first birth = 20-24	3899	3110	1.09285	1.01402	1.17781
Age at first birth = 25-29	2556	2416	1.09591	1.00241	1.19814
Age at first birth ≥ 30 A	1117	1187	1.00073	0.875273	1.14417
Combined	8658	7533	1.08785	1.03513	1.14325	0.122746
[TOX3] 16q12-rs3803662
Age at first birth ≤ 19 A	1088	823	1.14477	0.991049	1.32232
Age at first birth = 20-24	3923	3132	1.23296	1.14455	1.32819
Age at first birth = 25-29	2562	2421	1.19111	1.089	1.30281
Age at first birth ≥ 30 A	1118	1189	1.19352	1.04643	1.36128
Combined	8691	7565	1.20408	1.1461	1.26499	0.798152
2q35-rs13387042
Age at first birth ≤ 19 A	1929	938	1.20112	1.0646	1.35513
Age at first birth = 20-24	6985	3600	1.15732	1.08577	1.23358
Age at first birth = 25-29	5170	2779	1.11924	1.03917	1.20548
Age at first birth ≥ 30 A	2342	1389	1.11887	1.0039	1.247
Combined	16426	8706	1.14467	1.09809	1.19322	0.326827
5p12-rs10941679
Age at first birth ≤ 19 A	1782	906	0.973271	0.843436	1.12309
Age at first birth = 20-24	6473	3402	1.10572	1.02679	1.19072
Age at first birth = 25-29	4764	2624	1.09021	0.997986	1.19095
Age at first birth ≥ 30 A	2142	1266	1.06826	0.939624	1.21451
Combined	15161	8198	1.07931	1.02791	1.13329	0.727921
17q23-rs6504950
Age at first birth ≤ 19 A	1641	763	0.95326	0.819903	1.10831
Age at first birth = 20-24	5918	2809	0.960708	0.886133	1.04156
Age at first birth = 25-29	4635	2317	0.901537	0.822515	0.988151
Age at first birth ≥ 30 A	2138	1164	0.987361	0.866871	1.1246
Combined	14332	7053	0.944718	0.897153	0.994806	0.74024
3p24-rs4973768
Age at first birth ≤ 19 A	1744	702	1.12419	0.983899	1.28448
Age at first birth = 20-24	6280	2677	1.0539	0.982538	1.13045
Age at first birth = 25-29	4654	1985	1.1907	1.09556	1.29411
Age at first birth ≥ 30 A	2079	996	1.1635	1.03149	1.31241
Combined	14757	6360	1.11839	1.06812	1.17102	0.0897856
CASP8-rs17468277
Age at first birth ≤ 19 A	1843	881	0.763448	0.63027	0.924767
Age at first birth = 20-24	6821	3511	0.949894	0.863494	1.04494
Age at first birth = 25-29	5016	2694	0.834622	0.743841	0.936482
Age at first birth ≥ 30 A	2268	1358	1.1336	0.962453	1.33519
Combined	15948	8444	0.915464	0.859464	0.975112	0.104553
TGFB1-rs1982073
Age at first birth ≤ 19 A	1190	409	1.05334	0.879698	1.26126
Age at first birth = 20-24	4299	1574	1.04315	0.949475	1.14606
Age at first birth = 25-29	3305	1186	1.12118	1.00161	1.25503
Age at first birth ≥ 30 A	1485	623	1.02709	0.875686	1.20466
Combined	10279	3792	1.06476	1.00081	1.1328	0.776078
ESR1-rs3020314
Age at first birth ≤ 19 A	1263	686	1.06079	0.913759	1.23149
Age at first birth = 20-24	4786	2758	0.970977	0.900003	1.04755
Age at first birth = 25-29	3245	2064	0.968406	0.883245	1.06178
Age at first birth ≥ 30 A	1434	1079	0.99422	0.872219	1.13329
Combined	10728	6587	0.983429	0.935144	1.03421	0.860184
[FGFR2] 10q26-rs298158
Age < 55; BMI ≤ 24.99	1649	1924	1.21507	1.10279	1.33879
Age < 55; BMI = 25-29.99	972	999	1.22816	1.07506	1.40306
Age < 55; BMI ≥ 30.00	582	486	1.19363	0.993985	1.43338
Age < 55; Combined	3203	3409	1.21554	1.13103	1.30636	0.687064
8q24-rs13281615
Age < 55; BMI ≤ 24.99	1549	1824	1.14664	1.03893	1.26551
Age < 55; BMI = 25-29.99	901	901	1.15467	1.00975	1.32039
Age < 55; BMI ≥ 30.00	526	426	1.29411	1.07464	1.5584
Age < 55; Combined	2976	3151	1.17077	1.08815	1.25968	0.420095
[LSP1] 11p15-rs3817198
Age < 55; BMI ≤ 24.99	1650	1925	1.08461	0.977524	1.20342
Age < 55; BMI = 25-29.99	978	995	1.1239	0.981346	1.28716
Age < 55; BMI ≥ 30.00	582	481	1.14089	0.943394	1.37973
Age < 55; Combined	3210	3401	1.10554	1.02495	1.19246	0.512148
[MAP3K1] 5q11-rs889312
Age < 55; BMI ≤ 24.99	1755	2076	1.09899	0.992823	1.21652
Age < 55; BMI = 25-29.99	1026	1063	1.11463	0.968423	1.28291
Age < 55; BMI ≥ 30.00	620	526	1.05259	0.872034	1.27054
Age < 55; Combined	3401	3665	1.09585	1.01622	1.18172	0.479443
[TOX3] 16q12-rs3803662
Age < 55; BMI ≤ 24.99	1760	2086	1.22324	1.10446	1.3548
Age < 55; BMI = 25-29.99	1027	1065	1.23438	1.07749	1.41412
Age < 55; BMI ≥ 30.00	616	527	1.23303	1.02529	1.48285
Age < 55; Combined	3403	3678	1.22819	1.13979	1.32346	0.895581
2q35-rs13387042
Age < 55; BMI ≤ 24.99	1956	2225	1.20891	1.10726	1.31988
Age < 55; BMI = 25-29.99	1129	1145	1.08482	0.962879	1.22221
Age < 55; BMI ≥ 30.00	678	580	1.1881	1.01121	1.39594
Age < 55; Combined	3763	3950	1.16772	1.09442	1.24592	0.146721
5p12-rs10941679
Age < 55; BMI ≤ 24.99	1858	2255	1.113	1.0036	1.23432
Age < 55; BMI = 25-29.99	1083	1149	1.05326	0.918131	1.20827
Age < 55; BMI ≥ 30.00	659	601	1.0962	0.908722	1.32236
Age < 55; Combined	3600	4005	1.09185	1.01234	1.17759	0.889146
17q23-rs6504950
Age < 55; BMI ≤ 24.99	1509	1772	0.994259	0.889728	1.11107
Age < 55; BMI = 25-29.99	729	812	0.909594	0.770796	1.07339
Age < 55; BMI ≥ 30.00	397	416	1.01092	0.803203	1.27234
Age < 55; Combined	2635	3000	0.973139	0.893288	1.06013	0.957712
3p24-rs4973768
Age < 55; BMI ≤ 24.99	1369	1401	1.2046	1.08152	1.34168
Age < 55; BMI = 25-29.99	839	729	1.17318	1.01674	1.35369
Age < 55; BMI ≥ 30.00	495	342	1.27966	1.05385	1.55386
Age < 55; Combined	2703	2472	1.20697	1.11559	1.30583	0.474586
CASP8-rs17468277
Age < 55; BMI ≤ 24.99	1584	1885	0.959271	0.830581	1.1079
Age < 55; BMI = 25-29.99	967	1017	0.838099	0.693664	1.01261
Age < 55; BMI ≥ 30.00	611	527	0.776173	0.593507	1.01506
Age < 55; Combined	3162	3429	0.89008	0.80122	0.988794	0.0637464
TGFB1-rs1982073
Age < 55; BMI ≤ 24.99	1303	1192	1.03168	0.921724	1.15474
Age < 55; BMI = 25-29.99	767	612	1.15918	0.995511	1.34975
Age < 55; BMI ≥ 30.00	435	283	0.972988	0.77759	1.21749
Age < 55; Combined	2505	2087	1.06022	0.974865	1.15305	0.781617
ESR1-rs3020314
Age < 55; BMI ≤ 24.99	1374	1532	1.06933	0.953921	1.1987
Age < 55; BMI = 25-29.99	829	831	1.07185	0.924208	1.24308
Age < 55; BMI ≥ 30.00	531	440	1.10189	0.906923	1.33877
Age < 55; Combined	2734	2803	1.07582	0.991054	1.16783	0.720458
[FGFR2] 10q26-rs298158
Age ≥ 55; BMI ≤ 24.99	2466	1996	1.22993	1.12657	1.34278
Age ≥ 55; BMI = 25-29.99	2435	1786	1.19329	1.09119	1.30493
Age ≥ 55; BMI ≥ 30.00	1406	1058	1.16877	1.03932	1.31434
Age ≥ 55; Combined	6307	4840	1.20215	1.13748	1.2705	0.920611
8q24-rs13281615
Age ≥ 55; BMI ≤ 24.99	1438	1546	1.02578	0.927013	1.13507
Age ≥ 55; BMI = 25-29.99	1393	1323	1.16385	1.04749	1.29313
Age ≥ 55; BMI ≥ 30.00	829	838	1.04404	0.909114	1.19898
Age ≥ 55; Combined	3660	3707	1.07983	1.01226	1.15192	0.450779
[LSP1] 11p15-rs3817198
Age ≥ 55; BMI ≤ 24.99	2470	1992	1.06514	0.971473	1.16785
Age ≥ 55; BMI = 25-29.99	2443	1787	1.02226	0.929971	1.12371
Age ≥ 55; BMI ≥ 30.00	1401	1053	1.12365	0.992517	1.2721
Age ≥ 55; Combined	6314	4832	1.0611	1.00104	1.12476	0.532679
[MAP3K1] 5q11-rs889312
Age ≥ 55; BMI ≤ 24.99	2566	2199	1.05854	0.96716	1.15855
Age ≥ 55; BMI = 25-29.99	2503	1926	1.05866	0.962378	1.16458
Age ≥ 55; BMI ≥ 30.00	1451	1133	1.11175	0.981567	1.2592
Age ≥ 55; Combined	6520	5258	1.06989	1.00957	1.13382	0.687959
[TOX3] 16q12-rs3803662
Age ≥ 55; BMI ≤ 24.99	2579	2215	1.2423	1.13532	1.35937
Age ≥ 55; BMI = 25-29.99	2518	1925	1.22301	1.11297	1.34393
Age ≥ 55; BMI ≥ 30.00	1457	1138	1.13604	1.00361	1.28595
Age ≥ 55; Combined	6554	5278	1.21141	1.14353	1.28332	0.143091
2q35-rs13387042
Age ≥ 55; BMI ≤ 24.99	3613	2748	1.13049	1.05177	1.21511
Age ≥ 55; BMI = 25-29.99	3261	2335	1.2083	1.1167	1.30742
Age ≥ 55; BMI ≥ 30.00	1811	1300	1.00305	0.903453	1.11363
Age ≥ 55; Combined	8685	6383	1.13004	1.07765	1.18498	0.123987
5p12-rs10941679
Age ≥ 55; BMI ≤ 24.99	3046	2301	1.05028	0.958469	1.15088
Age ≥ 55; BMI = 25-29.99	2755	1993	1.12773	1.02511	1.24062
Age ≥ 55; BMI ≥ 30.00	1667	1175	1.04432	0.922209	1.1826
Age ≥ 55; Combined	7468	5469	1.07721	1.01619	1.14189	0.505902
17q23-rs6504950
Age ≥ 55; BMI ≤ 24.99	3277	2477	0.932978	0.856694	1.01605
Age ≥ 55; BMI = 25-29.99	2798	1966	0.925857	0.842431	1.01754
Age ≥ 55; BMI ≥ 30.00	1353	926	0.865876	0.754347	0.993895
Age ≥ 55; Combined	7428	5369	0.91828	0.86693	0.972671	0.399635
3p24-rs4973768
Age ≥ 55; BMI ≤ 24.99	3239	2190	1.08387	1.00224	1.17214
Age ≥ 55; BMI = 25-29.99	2906	1841	1.10929	1.01957	1.20691
Age ≥ 55; BMI ≥ 30.00	1603	990	1.06345	0.951569	1.18848
Age ≥ 55; Combined	7748	5021	1.08873	1.03459	1.14569	0.132476
CASP8-rs17468277
Age ≥ 55; BMI ≤ 24.99	3599	2828	0.990987	0.889354	1.10423
Age ≥ 55; BMI = 25-29.99	3244	2381	1.01457	0.905673	1.13656
Age ≥ 55; BMI ≥ 30.00	1799	1316	0.854198	0.729298	1.00049
Age ≥ 55; Combined	8642	6525	0.970772	0.904994	1.04133	0.270184
TGFB1-rs1982073
Age ≥ 55; BMI ≤ 24.99	1047	945	1.10158	0.968216	1.25332
Age ≥ 55; BMI = 25-29.99	1109	896	0.935822	0.823128	1.06394
Age ≥ 55; BMI ≥ 30.00	685	598	1.09592	0.934247	1.28557
Age ≥ 55; Combined	2841	2439	1.03413	0.955474	1.11927	0.478127
ESR1-rs3020314
Age ≥ 55; BMI ≤ 24.99	2590	2084	0.964741	0.883197	1.05381
Age ≥ 55; BMI = 25-29.99	2524	1800	0.915176	0.833937	1.00433
Age ≥ 55; BMI ≥ 30.00	1450	1070	0.929909	0.822713	1.05107
Age ≥ 55; Combined	6564	4954	0.938512	0.886734	0.993313	0.374544

## Sheet: Additional Data Table 4
Additional Data Table 4: Per-allele breast cancer odds ratio (OR) estimates and 95% confidence intervals (ORlower, ORupper) for SNPs, stratified by age at
menarche, ever having had a live birth, number of live births, age at first birth and BMI; based on data from only studies with at least 1,000 cases and 1,000 controls
P-trend, p-value for linear departure from independent effects of SNP and non-genetic exposure.
	Ncontrol	Ncase	OR	ORlower	ORupper	P-trend
[FGFR2] 10q26-rs298158
Age at menarche ≤ 11	1755	1932	1.15267	1.04788	1.26794
Age at menarche = 12	2374	2383	1.29823	1.19312	1.41259
Age at menarche = 13	3387	2991	1.22049	1.13387	1.31373
Age at menarche = 14	3370	2586	1.19719	1.10848	1.29301
Age at menarche ≥ 15	2959	2055	1.29075	1.18557	1.40526
Combined	13845	11947	1.23194	1.18752	1.27802	0.234771
8q24-rs13281615
Age at menarche ≤ 11	1507	1795	1.13235	1.02282	1.25362
Age at menarche = 12	1911	2128	1.11634	1.01965	1.22219
Age at menarche = 13	2822	2680	1.15345	1.06756	1.24626
Age at menarche = 14	2716	2192	1.06126	0.976203	1.15372
Age at menarche ≥ 15	2212	1713	1.12407	1.02433	1.23353
Combined	11168	10508	1.11704	1.07383	1.16199	0.518298
[LSP1] 11p15-rs3817198
Age at menarche ≤ 11	1754	1935	1.0556	0.95421	1.16775
Age at menarche = 12	2351	2384	1.15376	1.05465	1.26219
Age at menarche = 13	3379	2973	1.0985	1.01629	1.18737
Age at menarche = 14	3367	2596	1.01006	0.931488	1.09526
Age at menarche ≥ 15	2959	2054	1.07888	0.986806	1.17954
Combined	13810	11942	1.07745	1.03649	1.12002	0.841563
[MAP3K1] 5q11-rs889312
Age at menarche ≤ 11	1753	1933	1.14322	1.02936	1.26968
Age at menarche = 12	2360	2370	1.08649	0.991491	1.19058
Age at menarche = 13	3363	2971	1.13761	1.04892	1.2338
Age at menarche = 14	3366	2583	1.08196	0.995674	1.17571
Age at menarche ≥ 15	2955	2047	1.09911	1.00304	1.20439
Combined	13797	11904	1.10819	1.06478	1.15336	0.633458
[TOX3] 16q12-rs3803662
Age at menarche ≤ 11	1752	1930	1.22977	1.10898	1.36373
Age at menarche = 12	2370	2379	1.23263	1.12279	1.35321
Age at menarche = 13	3386	2982	1.24304	1.14687	1.34726
Age at menarche = 14	3377	2593	1.19853	1.10205	1.30345
Age at menarche ≥ 15	2963	2055	1.18144	1.07904	1.29356
Combined	13848	11939	1.21687	1.16919	1.26649	0.545829
2q35-rs13387042
Age at menarche ≤ 11	2444	2332	1.05976	0.974459	1.15252
Age at menarche = 12	3457	2785	1.1403	1.05719	1.22995
Age at menarche = 13	5024	3490	1.17445	1.09939	1.25463
Age at menarche = 14	4985	3050	1.13016	1.05577	1.20979
Age at menarche ≥ 15	4427	2515	1.14596	1.06356	1.23474
Combined	20337	14172	1.13466	1.09823	1.17231	0.465639
5p12-rs10941679
Age at menarche ≤ 11	2339	2232	1.20703	1.09388	1.33189
Age at menarche = 12	3214	2592	1.04477	0.955004	1.14298
Age at menarche = 13	4655	3237	1.21121	1.12225	1.30723
Age at menarche = 14	4573	2756	1.11567	1.02831	1.21045
Age at menarche ≥ 15	4136	2327	1.12055	1.02879	1.22049
Combined	18917	13144	1.13985	1.09718	1.18418	0.51106
17q23-rs6504950
Age at menarche ≤ 11	2224	2092	0.938637	0.848122	1.03881
Age at menarche = 12	3086	2389	0.886385	0.808261	0.97206
Age at menarche = 13	4466	3026	0.966022	0.892521	1.04558
Age at menarche = 14	4322	2526	0.949022	0.872148	1.03267
Age at menarche ≥ 15	3818	2060	0.916351	0.836311	1.00405
Combined	17916	12093	0.933493	0.897144	0.971314	0.759728
3p24-rs4973768
Age at menarche ≤ 11	2403	2254	1.13148	1.03864	1.23262
Age at menarche = 12	3403	2704	1.04392	0.966397	1.12766
Age at menarche = 13	4952	3383	1.03746	0.970958	1.10851
Age at menarche = 14	4892	2945	1.12462	1.04929	1.20536
Age at menarche ≥ 15	4326	2420	1.05826	0.981451	1.14107
Combined	19976	13706	1.07572	1.04076	1.11184	0.633458
CASP8-rs17468277
Age at menarche ≤ 11	2386	2241	0.91928	0.807285	1.04681
Age at menarche = 12	3405	2726	0.982418	0.877016	1.10049
Age at menarche = 13	4968	3431	0.950891	0.861357	1.04973
Age at menarche = 14	4942	3047	0.918899	0.829356	1.01811
Age at menarche ≥ 15	4378	2516	0.926436	0.829204	1.03507
Combined	20079	13961	0.93985	0.894872	0.987089	0.706242
TGFB1-rs1982073
Age at menarche ≤ 11	1970	1805	1.1179	1.01473	1.23157
Age at menarche = 12	2579	2089	1.07618	0.982676	1.17858
Age at menarche = 13	3946	2679	1.09647	1.01435	1.18524
Age at menarche = 14	3843	2196	0.96305	0.88694	1.04569
Age at menarche ≥ 15	3136	1718	1.05127	0.958383	1.15317
Combined	15474	10487	1.05673	1.01629	1.09878	0.0866999
ESR1-rs3020314
Age at menarche ≤ 11	1841	2056	1.04414	0.947003	1.15124
Age at menarche = 12	2433	2436	1.01751	0.932875	1.10983
Age at menarche = 13	3502	3053	1.01541	0.940588	1.09619
Age at menarche = 14	3474	2695	1.03881	0.959852	1.12427
Age at menarche ≥ 15	3031	2131	1.01465	0.930435	1.10649
Combined	14281	12371	1.02523	0.987236	1.06468	0.594328
[FGFR2] 10q26-rs298158
Nulliparous	1823	1706	1.30704	1.18381	1.4431
Parous	13156	11232	1.2362	1.19076	1.28338
Combined	14979	12938	1.24487	1.20202	1.28925	0.301858
8q24-rs13281615
Nulliparous	1440	1481	1.17458	1.05462	1.30819
Parous	10296	9823	1.11139	1.06734	1.15726
Combined	11736	11304	1.11899	1.0774	1.16219	0.345727
[LSP1] 11p15-rs3817198
Nulliparous	1816	1717	1.12594	1.01488	1.24915
Parous	13129	11219	1.07745	1.03573	1.12085
Combined	14945	12936	1.08346	1.0442	1.1242	0.437268
[MAP3K1] 5q11-rs889312
Nulliparous	1815	1718	1.02291	0.91864	1.13902
Parous	13116	11186	1.12985	1.08478	1.17679
Combined	14931	12904	1.11588	1.07418	1.15919	0.090134
[TOX3] 16q12-rs3803662
Nulliparous	1823	1721	1.38474	1.2427	1.543
Parous	13159	11213	1.20436	1.15618	1.25455
Combined	14982	12934	1.2256	1.17968	1.27332	0.0177747
2q35-rs13387042
Nulliparous	2922	2123	1.1686	1.07575	1.26946
Parous	19160	13131	1.13941	1.10202	1.17806
Combined	22082	15254	1.14343	1.10858	1.17939	0.578286
5p12-rs10941679
Nulliparous	2726	1925	1.08616	0.983706	1.19928
Parous	17530	12184	1.13839	1.09452	1.18402
Combined	20256	14109	1.13114	1.09057	1.17322	0.387675
17q23-rs6504950
Nulliparous	2599	1817	0.938069	0.847959	1.03776
Parous	16734	11344	0.934651	0.897515	0.973324
Combined	19333	13161	0.935125	0.900592	0.970982	0.947582
3p24-rs4973768
Nulliparous	2840	2043	1.10138	1.01071	1.20018
Parous	18586	12744	1.08226	1.04633	1.11943
Combined	21426	14787	1.0848	1.05124	1.11944	0.710064
CASP8-rs17468277
Nulliparous	2862	2093	1.05695	0.933825	1.1963
Parous	18810	12963	0.936017	0.890173	0.984222
Combined	21672	15056	0.952142	0.908852	0.997493	0.0750515
TGFB1-rs1982073
Nulliparous	1997	1482	0.96377	0.868159	1.06991
Parous	14117	9803	1.06602	1.02431	1.10943
Combined	16114	11285	1.05241	1.0139	1.09239	0.0770862
ESR1-rs3020314
Nulliparous	1914	1791	1.02056	0.923799	1.12746
Parous	13674	11515	1.03673	0.997576	1.07742
Combined	15588	13306	1.03461	0.998122	1.07244	0.772989
[FGFR2] 10q26-rs298158
Number of live births = 1	2846	2545	1.24003	1.14461	1.3434
Number of live births = 2	6388	5437	1.2272	1.16269	1.29529
Number of live births = 3	2692	2289	1.27929	1.17756	1.3898
Number of live births ≥ 4	1230	961	1.20714	1.06397	1.36957
Combined	13156	11232	1.2388	1.19306	1.28628	0.818971
8q24-rs13281615
Number of live births = 1	2042	2080	1.06173	0.971319	1.16056
Number of live births = 2	5102	4839	1.12436	1.06088	1.19165
Number of live births = 3	2158	2031	1.0757	0.985266	1.17444
Number of live births ≥ 4	994	873	1.27006	1.1111	1.45177
Combined	10296	9823	1.11316	1.06886	1.1593	0.0895162
[LSP1] 11p15-rs3817198
Number of live births = 1	2844	2542	1.03416	0.95111	1.12447
Number of live births = 2	6378	5439	1.06074	1.00227	1.12262
Number of live births = 3	2680	2283	1.09769	1.00508	1.19884
Number of live births ≥ 4	1227	955	1.24643	1.08692	1.42935
Combined	13129	11219	1.07656	1.0347	1.12011	0.0148896
[MAP3K1] 5q11-rs889312
Number of live births = 1	2839	2531	1.07605	0.986169	1.17413
Number of live births = 2	6369	5423	1.16014	1.09379	1.23051
Number of live births = 3	2686	2283	1.14679	1.04792	1.25498
Number of live births ≥ 4	1222	949	1.07188	0.937155	1.22598
Combined	13116	11186	1.13011	1.08484	1.17727	0.686202
[TOX3] 16q12-rs3803662
Number of live births = 1	2838	2542	1.1986	1.1002	1.3058
Number of live births = 2	6385	5438	1.22551	1.15479	1.30057
Number of live births = 3	2703	2277	1.22519	1.11923	1.34117
Number of live births ≥ 4	1233	956	1.08039	0.942139	1.23892
Combined	13159	11213	1.20553	1.1571	1.256	0.289881
2q35-rs13387042
Number of live births = 1	4189	3033	1.1336	1.05713	1.21559
Number of live births = 2	9599	6358	1.14358	1.08994	1.19986
Number of live births = 3	3782	2642	1.14693	1.06434	1.23593
Number of live births ≥ 4	1590	1098	1.14191	1.01853	1.28024
Combined	19160	13131	1.14181	1.1042	1.1807	0.717323
5p12-rs10941679
Number of live births = 1	3883	2775	1.1242	1.03491	1.22119
Number of live births = 2	8852	5954	1.16624	1.1025	1.23367
Number of live births = 3	3404	2444	1.11326	1.01909	1.21614
Number of live births ≥ 4	1391	1011	1.07125	0.933801	1.22892
Combined	17530	12184	1.13792	1.09394	1.18367	0.654129
17q23-rs6504950
Number of live births = 1	3462	2325	0.960861	0.878217	1.05128
Number of live births = 2	8371	5531	0.926293	0.874051	0.981657
Number of live births = 3	3440	2447	0.939925	0.860207	1.02703
Number of live births ≥ 4	1461	1041	0.913684	0.799633	1.044
Combined	16734	11344	0.934941	0.897648	0.973783	0.819978
3p24-rs4973768
Number of live births = 1	4063	2883	1.05173	0.979662	1.12909
Number of live births = 2	9296	6194	1.09546	1.0433	1.15022
Number of live births = 3	3677	2592	1.10419	1.02422	1.19039
Number of live births ≥ 4	1550	1075	1.0435	0.929496	1.1715
Combined	18586	12744	1.08257	1.04648	1.1199	0.789101
CASP8-rs17468277
Number of live births = 1	4138	3022	0.936457	0.842236	1.04122
Number of live births = 2	9430	6246	0.935932	0.87066	1.0061
Number of live births = 3	3701	2618	0.942481	0.842615	1.05418
Number of live births ≥ 4	1541	1077	0.917787	0.772486	1.09042
Combined	18810	12963	0.935803	0.889806	0.984177	0.998822
TGFB1-rs1982073
Number of live births = 1	2778	2029	1.1307	1.03448	1.23586
Number of live births = 2	7158	4850	1.03696	0.979671	1.09759
Number of live births = 3	2924	2044	1.10153	1.00848	1.20317
Number of live births ≥ 4	1257	880	1.01281	0.889919	1.15268
Combined	14117	9803	1.06606	1.02421	1.10962	0.186726
ESR1-rs3020314
Number of live births = 1	2931	2603	1.04312	0.961044	1.13221
Number of live births = 2	6730	5635	1.03186	0.976406	1.09047
Number of live births = 3	2778	2341	1.07462	0.985975	1.17124
Number of live births ≥ 4	1235	936	0.967118	0.848208	1.1027
Combined	13674	11515	1.037	0.997689	1.07786	0.714381
[FGFR2] 10q26-rs298158
Age at first birth ≤ 19 A	1087	1459	1.27586	1.13538	1.43372
Age at first birth = 20-24	4761	4393	1.18231	1.11336	1.25553
Age at first birth = 25-29	3269	2826	1.27917	1.18653	1.37904
Age at first birth ≥ 30 A	1324	1412	1.30031	1.16359	1.45309
Combined	10441	10090	1.23654	1.18741	1.28771	0.504592
8q24-rs13281615
Age at first birth ≤ 19 A	705	1274	1.02306	0.895501	1.1688
Age at first birth = 20-24	3436	3747	1.16026	1.08576	1.23988
Age at first birth = 25-29	2457	2450	1.09742	1.01282	1.18909
Age at first birth ≥ 30 A	995	1214	1.13838	1.01242	1.28001
Combined	7593	8685	1.12209	1.0735	1.17287	0.792753
[LSP1] 11p15-rs3817198
Age at first birth ≤ 19 A	1082	1451	1.057	0.934419	1.19565
Age at first birth = 20-24	4757	4393	1.06352	0.997643	1.13374
Age at first birth = 25-29	3274	2819	1.10125	1.01866	1.19054
Age at first birth ≥ 30 A	1324	1413	1.07626	0.956585	1.2109
Combined	10437	10076	1.07562	1.03058	1.12263	0.648253
[MAP3K1] 5q11-rs889312
Age at first birth ≤ 19 A	1083	1447	1.20382	1.0582	1.36947
Age at first birth = 20-24	4738	4368	1.12136	1.05035	1.19717
Age at first birth = 25-29	3258	2819	1.1001	1.01461	1.1928
Age at first birth ≥ 30 A	1326	1408	1.11333	0.986252	1.25679
Combined	10405	10042	1.12326	1.07483	1.17387	0.401843
[TOX3] 16q12-rs3803662
Age at first birth ≤ 19 A	1089	1450	1.11509	0.982638	1.26538
Age at first birth = 20-24	4757	4380	1.24818	1.16882	1.33293
Age at first birth = 25-29	3273	2827	1.16741	1.07668	1.2658
Age at first birth ≥ 30 A	1322	1411	1.19111	1.05423	1.34576
Combined	10441	10068	1.19968	1.14789	1.25381	0.791258
2q35-rs13387042
Age at first birth ≤ 19 A	2014	1655	1.13402	1.02479	1.25488
Age at first birth = 20-24	8091	5162	1.15744	1.09543	1.22297
Age at first birth = 25-29	6198	3451	1.11577	1.04601	1.19018
Age at first birth ≥ 30 A	2692	1717	1.13815	1.03407	1.25271
Combined	18995	11985	1.13878	1.09857	1.18047	0.940431
5p12-rs10941679
Age at first birth ≤ 19 A	1822	1575	1.05247	0.932911	1.18734
Age at first birth = 20-24	7465	4785	1.16278	1.091	1.23928
Age at first birth = 25-29	5642	3140	1.18797	1.09841	1.28482
Age at first birth ≥ 30 A	2431	1525	1.04534	0.932315	1.17206
Combined	17360	11025	1.13894	1.09157	1.18837	0.859316
17q23-rs6504950
Age at first birth ≤ 19 A	1689	1474	0.940275	0.829399	1.06597
Age at first birth = 20-24	6936	4312	0.943431	0.881454	1.00977
Age at first birth = 25-29	5514	2942	0.869104	0.80248	0.94126
Age at first birth ≥ 30 A	2425	1467	0.921002	0.81992	1.03454
Combined	16564	10195	0.916307	0.876668	0.957738	0.433622
3p24-rs4973768
Age at first birth ≤ 19 A	1935	1619	1.13783	1.02574	1.26216
Age at first birth = 20-24	7871	4988	1.06847	1.01107	1.12914
Age at first birth = 25-29	6007	3335	1.08547	1.01594	1.15976
Age at first birth ≥ 30 A	2605	1660	1.05592	0.957688	1.16422
Combined	18418	11602	1.08018	1.04155	1.12024	0.797575
CASP8-rs17468277
Age at first birth ≤ 19 A	1969	1628	0.860866	0.737235	1.00523
Age at first birth = 20-24	7957	5079	0.896731	0.82692	0.972436
Age at first birth = 25-29	6081	3406	0.90016	0.815728	0.993332
Age at first birth ≥ 30 A	2636	1709	1.17525	1.01658	1.35869
Combined	18643	11822	0.92739	0.878804	0.978663	0.0169967
TGFB1-rs1982073
Age at first birth ≤ 19 A	1366	1277	0.966985	0.847741	1.103
Age at first birth = 20-24	5926	3757	1.08802	1.01828	1.16254
Age at first birth = 25-29	4705	2425	1.09316	1.00956	1.18367
Age at first birth ≥ 30 A	1973	1212	1.01756	0.903207	1.14638
Combined	13970	8671	1.06551	1.01948	1.11362	0.9961
ESR1-rs3020314
Age at first birth ≤ 19 A	1424	1465	1.12212	0.996191	1.26396
Age at first birth = 20-24	6007	4501	1.02129	0.959768	1.08676
Age at first birth = 25-29	4382	2961	0.99515	0.922857	1.07311
Age at first birth ≥ 30 A	1822	1461	1.06349	0.95067	1.1897
Combined	13635	10388	1.03062	0.988896	1.07411	0.511636
[FGFR2] 10q26-rs298158
Age < 55; BMI ≤ 24.99	1050	2590	1.1546	1.02575	1.29962
Age < 55; BMI = 25-29.99	738	1660	1.16104	1.00632	1.33955
Age < 55; BMI ≥ 30.00	494	890	1.21054	1.0038	1.45984
Age < 55; Combined	2282	5140	1.16726	1.07538	1.26698	0.743507
8q24-rs13281615
Age < 55; BMI ≤ 24.99	854	2492	1.2621	1.11268	1.43159
Age < 55; BMI = 25-29.99	616	1589	0.967695	0.83203	1.12548
Age < 55; BMI ≥ 30.00	412	851	1.08707	0.895478	1.31966
Age < 55; Combined	1882	4932	1.12312	1.02993	1.22475	0.0296749
[LSP1] 11p15-rs3817198
Age < 55; BMI ≤ 24.99	1055	2591	1.03978	0.915021	1.18154
Age < 55; BMI = 25-29.99	739	1657	1.0958	0.945281	1.27028
Age < 55; BMI ≥ 30.00	489	884	1.01905	0.839103	1.23759
Age < 55; Combined	2283	5132	1.05449	0.967068	1.14981	0.737426
[MAP3K1] 5q11-rs889312
Age < 55; BMI ≤ 24.99	1038	2588	1.19854	1.05173	1.36585
Age < 55; BMI = 25-29.99	735	1645	1.13674	0.968176	1.33465
Age < 55; BMI ≥ 30.00	490	886	0.963878	0.791016	1.17452
Age < 55; Combined	2263	5119	1.12678	1.02971	1.23301	0.204123
[TOX3] 16q12-rs3803662
Age < 55; BMI ≤ 24.99	1042	2591	1.1322	0.994528	1.28892
Age < 55; BMI = 25-29.99	736	1650	1.27366	1.08801	1.49099
Age < 55; BMI ≥ 30.00	492	884	1.04002	0.853798	1.26686
Age < 55; Combined	2270	5125	1.15593	1.05722	1.26385	0.282847
2q35-rs13387042
Age < 55; BMI ≤ 24.99	1587	2949	1.19893	1.08691	1.3225
Age < 55; BMI = 25-29.99	1058	1922	1.16075	1.03069	1.30722
Age < 55; BMI ≥ 30.00	657	1031	1.06137	0.903851	1.24634
Age < 55; Combined	3302	5902	1.16019	1.08334	1.24249	0.161186
5p12-rs10941679
Age < 55; BMI ≤ 24.99	1292	2778	1.06442	0.940284	1.20495
Age < 55; BMI = 25-29.99	892	1833	1.02613	0.886091	1.18831
Age < 55; BMI ≥ 30.00	582	1000	1.19307	0.991061	1.43626
Age < 55; Combined	2766	5611	1.07684	0.989737	1.1716	0.39656
17q23-rs6504950
Age < 55; BMI ≤ 24.99	938	2414	0.873986	0.760423	1.00451
Age < 55; BMI = 25-29.99	548	1558	0.914472	0.762122	1.09728
Age < 55; BMI ≥ 30.00	325	845	1.13703	0.895315	1.444
Age < 55; Combined	1811	4817	0.928731	0.840059	1.02676	0.225184
3p24-rs4973768
Age < 55; BMI ≤ 24.99	1324	2811	1.06535	0.958757	1.18379
Age < 55; BMI = 25-29.99	885	1823	1.17422	1.03194	1.33611
Age < 55; BMI ≥ 30.00	561	973	1.04363	0.886302	1.22888
Age < 55; Combined	2770	5607	1.09458	1.01746	1.17755	0.658359
CASP8-rs17468277
Age < 55; BMI ≤ 24.99	1462	2796	0.96058	0.825127	1.11827
Age < 55; BMI = 25-29.99	993	1817	0.780866	0.650328	0.937606
Age < 55; BMI ≥ 30.00	608	969	1.00655	0.797488	1.27041
Age < 55; Combined	3063	5582	0.906419	0.81658	1.00614	0.904638
TGFB1-rs1982073
Age < 55; BMI ≤ 24.99	965	2475	1.10037	0.976882	1.23948
Age < 55; BMI = 25-29.99	648	1571	1.09879	0.949328	1.27178
Age < 55; BMI ≥ 30.00	432	848	1.05599	0.873324	1.27687
Age < 55; Combined	2045	4894	1.09126	1.00423	1.18583	0.436557
ESR1-rs3020314
Age < 55; BMI ≤ 24.99	1322	2705	0.984054	0.876145	1.10525
Age < 55; BMI = 25-29.99	885	1727	1.12242	0.975322	1.29171
Age < 55; BMI ≥ 30.00	562	919	0.999345	0.833664	1.19795
Age < 55; Combined	2769	5351	1.03044	0.950951	1.11658	0.47045
[FGFR2] 10q26-rs298158
Age ≥ 55; BMI ≤ 24.99	3209	2508	1.27832	1.18428	1.37982
Age ≥ 55; BMI = 25-29.99	3216	2522	1.24402	1.15212	1.34325
Age ≥ 55; BMI ≥ 30.00	1722	1585	1.25021	1.13243	1.38024
Age ≥ 55; Combined	8147	6615	1.25861	1.2002	1.31987	0.712755
8q24-rs13281615
Age ≥ 55; BMI ≤ 24.99	2101	1907	1.11802	1.02426	1.22036
Age ≥ 55; BMI = 25-29.99	2123	1970	1.17043	1.07374	1.27583
Age ≥ 55; BMI ≥ 30.00	1108	1316	1.14742	1.02426	1.28539
Age ≥ 55; Combined	5332	5193	1.14505	1.08475	1.2087	0.783102
[LSP1] 11p15-rs3817198
Age ≥ 55; BMI ≤ 24.99	3201	2511	1.0534	0.971646	1.14203
Age ≥ 55; BMI = 25-29.99	3221	2524	1.07864	0.994906	1.16942
Age ≥ 55; BMI ≥ 30.00	1718	1586	1.12905	1.01581	1.2549
Age ≥ 55; Combined	8140	6621	1.0799	1.02697	1.13556	0.355158
[MAP3K1] 5q11-rs889312
Age ≥ 55; BMI ≤ 24.99	3195	2502	1.09025	1.00306	1.18503
Age ≥ 55; BMI = 25-29.99	3210	2518	1.12377	1.03484	1.22034
Age ≥ 55; BMI ≥ 30.00	1721	1579	1.11795	1.00319	1.24583
Age ≥ 55; Combined	8126	6599	1.10952	1.05377	1.16823	0.652227
[TOX3] 16q12-rs3803662
Age ≥ 55; BMI ≤ 24.99	3211	2511	1.22135	1.12501	1.32594
Age ≥ 55; BMI = 25-29.99	3228	2519	1.25036	1.14972	1.35981
Age ≥ 55; BMI ≥ 30.00	1720	1587	1.20289	1.07836	1.3418
Age ≥ 55; Combined	8159	6617	1.2281	1.16617	1.29332	0.839044
2q35-rs13387042
Age ≥ 55; BMI ≤ 24.99	4386	3189	1.14693	1.07388	1.22495
Age ≥ 55; BMI = 25-29.99	4086	3093	1.16477	1.08769	1.2473
Age ≥ 55; BMI ≥ 30.00	2125	1846	1.11639	1.02061	1.22116
Age ≥ 55; Combined	10597	8128	1.14681	1.09966	1.19599	0.383682
5p12-rs10941679
Age ≥ 55; BMI ≤ 24.99	3812	2649	1.14989	1.06065	1.24665
Age ≥ 55; BMI = 25-29.99	3567	2676	1.17629	1.08385	1.27663
Age ≥ 55; BMI ≥ 30.00	1966	1678	1.13375	1.01831	1.26228
Age ≥ 55; Combined	9345	7003	1.1563	1.09915	1.21643	0.917142
17q23-rs6504950
Age ≥ 55; BMI ≤ 24.99	4057	2892	0.921129	0.852544	0.995231
Age ≥ 55; BMI = 25-29.99	3623	2717	0.953624	0.880259	1.0331
Age ≥ 55; BMI ≥ 30.00	1665	1474	0.871464	0.776881	0.977563
Age ≥ 55; Combined	9345	7083	0.923886	0.878749	0.971341	0.624919
3p24-rs4973768
Age ≥ 55; BMI ≤ 24.99	4358	3123	1.07455	1.00556	1.14828
Age ≥ 55; BMI = 25-29.99	4040	3025	1.08391	1.01245	1.1604
Age ≥ 55; BMI ≥ 30.00	2082	1775	1.02392	0.935598	1.12059
Age ≥ 55; Combined	10480	7923	1.06685	1.0229	1.11269	0.163398
CASP8-rs17468277
Age ≥ 55; BMI ≤ 24.99	4297	3230	1.01927	0.923256	1.12528
Age ≥ 55; BMI = 25-29.99	4017	3132	0.996098	0.902495	1.09941
Age ≥ 55; BMI ≥ 30.00	2085	1852	0.851433	0.745211	0.972795
Age ≥ 55; Combined	10399	8214	0.971439	0.913136	1.03346	0.0614572
TGFB1-rs1982073
Age ≥ 55; BMI ≤ 24.99	2396	1911	1.06724	0.976948	1.16587
Age ≥ 55; BMI = 25-29.99	2428	1963	0.990026	0.906655	1.08106
Age ≥ 55; BMI ≥ 30.00	1202	1292	1.06892	0.953656	1.19813
Age ≥ 55; Combined	6026	5166	1.03705	0.981803	1.09542	0.763276
ESR1-rs3020314
Age ≥ 55; BMI ≤ 24.99	3261	2596	0.983867	0.90917	1.0647
Age ≥ 55; BMI = 25-29.99	3267	2581	0.95939	0.885946	1.03892
Age ≥ 55; BMI ≥ 30.00	1704	1589	1.04404	0.939518	1.16019
Age ≥ 55; Combined	8232	6766	0.987149	0.939477	1.03724	0.966712

## Sheet: Additional Data Table 5
Additional Data Table 5: Per-allele ER-positive breast cancer odds ratios (OR) and 95% confidence intervals (ORlower, ORupper) for SNPs,
stratified by age at menarche, ever having had a live birth, number of live births, age at first birth and BMI; based on data from all studies.
P-trend, p-value for linear departure from independent effects of SNP and non-genetic exposure.
	N (controls)	N (cases)	OR	ORlower	ORupper	P-trend
[FGFR2] 10q26-rs298158						(unadjusted)
Age at menarche ≤ 11	2557	1668	1.16132	1.06074	1.27144
Age at menarche = 12	3398	2132	1.30536	1.20588	1.41305
Age at menarche = 13	4741	2723	1.30183	1.21431	1.39565
Age at menarche = 14	4510	2294	1.1969	1.11083	1.28965
Age at menarche ≥ 15	3911	1920	1.34737	1.24267	1.46089
Combined	19117	10737	1.26542	1.22197	1.31041	0.0414926
8q24-rs13281615
Age at menarche ≤ 11	2388	1564	1.11127	1.01117	1.22129
Age at menarche = 12	3029	1980	1.14047	1.04936	1.23949
Age at menarche = 13	4274	2527	1.19289	1.11032	1.28161
Age at menarche = 14	3884	1985	1.14548	1.05773	1.2405
Age at menarche ≥ 15	3204	1646	1.10394	1.01214	1.20407
Combined	16779	9702	1.14388	1.10254	1.18677	0.787202
[LSP1] 11p15-rs3817198
Age at menarche ≤ 11	2510	1633	1.03556	0.93999	1.14085
Age at menarche = 12	3265	2051	1.13346	1.03958	1.23582
Age at menarche = 13	4544	2601	1.06869	0.990423	1.15315
Age at menarche = 14	4330	2181	1.03242	0.952546	1.119
Age at menarche ≥ 15	3788	1813	1.08704	0.996584	1.1857
Combined	18437	10279	1.07086	1.03112	1.11214	0.813209
[MAP3K1] 5q11-rs889312
Age at menarche ≤ 11	2662	1770	1.16655	1.05986	1.28397
Age at menarche = 12	3498	2238	1.04851	0.963254	1.1413
Age at menarche = 13	4851	2834	1.11608	1.03601	1.20233
Age at menarche = 14	4560	2332	1.0882	1.00464	1.1787
Age at menarche ≥ 15	3970	1964	1.06598	0.97814	1.16171
Combined	19541	11138	1.0945	1.05445	1.13606	0.342969
[TOX3] 16q12-rs3803662
Age at menarche ≤ 11	2663	1766	1.30636	1.18861	1.43579
Age at menarche = 12	3515	2250	1.25818	1.15539	1.37012
Age at menarche = 13	4883	2842	1.26504	1.17403	1.3631
Age at menarche = 14	4579	2334	1.27132	1.17419	1.37648
Age at menarche ≥ 15	3978	1958	1.16857	1.0726	1.27311
Combined	19618	11150	1.25253	1.20682	1.29998	0.149025
2q35-rs13387042
Age at menarche ≤ 11	3219	1896	1.1478	1.05669	1.24676
Age at menarche = 12	4495	2450	1.15906	1.07749	1.2468
Age at menarche = 13	6393	3113	1.13194	1.06147	1.20709
Age at menarche = 14	6151	2639	1.13371	1.0598	1.21277
Age at menarche ≥ 15	5463	2298	1.15518	1.07442	1.242
Combined	25721	12396	1.14428	1.10838	1.18134	0.622764
5p12-rs10941679
Age at menarche ≤ 11	3167	1918	1.13619	1.03411	1.24833
Age at menarche = 12	4308	2465	1.13292	1.04236	1.23135
Age at menarche = 13	6123	3090	1.19321	1.11041	1.2822
Age at menarche = 14	5777	2519	1.14227	1.05641	1.23512
Age at menarche ≥ 15	5234	2206	1.14672	1.05564	1.24567
Combined	24609	12198	1.15315	1.11206	1.19577	0.685587
17q23-rs6504950
Age at menarche ≤ 11	3005	1788	0.962896	0.874079	1.06074
Age at menarche = 12	4145	2242	0.868969	0.796634	0.947872
Age at menarche = 13	5840	2844	0.994846	0.923638	1.07154
Age at menarche = 14	5492	2338	0.941688	0.868691	1.02082
Age at menarche ≥ 15	4865	2029	0.86933	0.796484	0.948839
Combined	23347	11241	0.929859	0.895487	0.96555	0.449923
3p24-rs4973768
Age at menarche ≤ 11	2881	1544	1.16951	1.0677	1.28103
Age at menarche = 12	4075	2088	1.05234	0.972163	1.13912
Age at menarche = 13	5870	2645	1.07695	1.00671	1.15209
Age at menarche = 14	5768	2341	1.20487	1.12208	1.29378
Age at menarche ≥ 15	5107	2058	1.11444	1.0332	1.20208
Combined	23701	10676	1.12035	1.08302	1.15897	0.77928
CASP8-rs17468277
Age at menarche ≤ 11	3080	1795	0.972814	0.856591	1.10481
Age at menarche = 12	4305	2334	1.07182	0.958548	1.19849
Age at menarche = 13	6182	2979	0.942315	0.854522	1.03913
Age at menarche = 14	5945	2515	0.994125	0.897438	1.10123
Age at menarche ≥ 15	5329	2221	0.951899	0.853265	1.06193
Combined	24841	11844	0.98341	0.936885	1.03225	0.703756
TGFB1-rs1982073
Age at menarche ≤ 11	2418	1245	1.12095	1.01304	1.24035
Age at menarche = 12	3258	1547	1.0537	0.960623	1.1558
Age at menarche = 13	4871	2026	1.06706	0.98563	1.15522
Age at menarche = 14	4586	1705	0.976707	0.897853	1.06249
Age at menarche ≥ 15	3699	1355	1.07844	0.980776	1.18582
Combined	18832	7878	1.05348	1.01211	1.09655	0.332182
ESR1-rs3020314
Age at menarche ≤ 11	2291	1533	0.996998	0.902259	1.10169
Age at menarche = 12	3144	1959	1.04944	0.962543	1.14419
Age at menarche = 13	4446	2472	1.02877	0.952982	1.11059
Age at menarche = 14	4281	2148	1.02636	0.947351	1.11196
Age at menarche ≥ 15	3766	1824	1.02214	0.937925	1.11392
Combined	17928	9936	1.02622	0.988039	1.06587	0.903636
[FGFR2] 10q26-rs298158
Nulliparous	2634	1666	1.32576	1.21089	1.45152
Parous	18326	10134	1.25058	1.20673	1.29603
Combined	20960	11800	1.26043	1.21925	1.303	0.239708
8q24-rs13281615
Nulliparous	2308	1548	1.09632	0.99747	1.20497
Parous	15752	9186	1.14312	1.10086	1.187
Combined	18060	10734	1.13661	1.09751	1.17711	0.420265
[LSP1] 11p15-rs3817198
Nulliparous	2511	1604	1.06595	0.967344	1.17461
Parous	17747	9701	1.0693	1.02883	1.11137
Combined	20258	11305	1.06885	1.03119	1.10788	0.952988
[MAP3K1] 5q11-rs889312
Nulliparous	2685	1756	1.11415	1.01216	1.2264
Parous	18698	10527	1.10506	1.06378	1.14795
Combined	21383	12283	1.10629	1.06782	1.14616	0.876551
[TOX3] 16q12-rs3803662
Nulliparous	2705	1760	1.36849	1.24203	1.50783
Parous	18755	10533	1.24578	1.19928	1.29407
Combined	21460	12293	1.26149	1.21761	1.30696	0.0768079
2q35-rs13387042
Nulliparous	3648	1991	1.20745	1.11462	1.30801
Parous	24222	11645	1.13841	1.10187	1.17617
Combined	27870	13636	1.14801	1.11384	1.18324	0.181204
5p12-rs10941679
Nulliparous	3527	1907	1.12423	1.02436	1.23384
Parous	23101	11411	1.14211	1.10031	1.18551
Combined	26628	13318	1.13962	1.10085	1.17976	0.757568
17q23-rs6504950
Nulliparous	3374	1803	0.918426	0.835897	1.0091
Parous	22089	10671	0.927186	0.892165	0.963582
Combined	25463	12474	0.925926	0.893504	0.959523	0.854838
3p24-rs4973768
Nulliparous	3406	1748	1.14531	1.0517	1.24725
Parous	22501	10176	1.11672	1.079	1.15577
Combined	25907	11924	1.12068	1.08552	1.15697	0.589946
CASP8-rs17468277
Nulliparous	3488	1917	1.05121	0.931686	1.18606
Parous	23490	11144	0.979961	0.932513	1.02982
Combined	26978	13061	0.989892	0.945481	1.03639	0.292464
TGFB1-rs1982073
Nulliparous	2528	1234	0.991317	0.893819	1.09945
Parous	16882	7128	1.05885	1.0155	1.10404
Combined	19410	8362	1.04913	1.00922	1.09062	0.246735
ESR1-rs3020314
Nulliparous	2385	1528	1.01219	0.916147	1.1183
Parous	16485	9053	1.03468	0.994648	1.07631
Combined	18870	10581	1.0316	0.99444	1.07014	0.68787
[FGFR2] 10q26-rs298158
Number of live births = 1	4125	2471	1.22809	1.14069	1.32219
Number of live births = 2	8702	4565	1.24978	1.18566	1.31737
Number of live births = 3	3763	2127	1.28358	1.1868	1.38826
Number of live births ≥ 4	1736	971	1.27374	1.13365	1.43115
Combined	18326	10134	1.25385	1.20975	1.29956	0.652226
8q24-rs13281615
Number of live births = 1	3347	2171	1.11925	1.03442	1.21104
Number of live births = 2	7536	4148	1.1454	1.08334	1.21101
Number of live births = 3	3331	1936	1.11675	1.0292	1.21175
Number of live births ≥ 4	1538	931	1.27087	1.12622	1.4341
Combined	15752	9186	1.1448	1.10235	1.18888	0.18706
[LSP1] 11p15-rs3817198
Number of live births = 1	3973	2352	1.00884	0.93102	1.09318
Number of live births = 2	8426	4387	1.0624	1.00403	1.12417
Number of live births = 3	3657	2044	1.08841	0.99949	1.18525
Number of live births ≥ 4	1691	918	1.22812	1.08093	1.39535
Combined	17747	9701	1.06903	1.02844	1.11122	0.0037808
[MAP3K1] 5q11-rs889312
Number of live births = 1	4184	2557	1.11352	1.02869	1.20536
Number of live births = 2	8843	4720	1.13873	1.07658	1.20446
Number of live births = 3	3884	2220	1.06198	0.976452	1.15501
Number of live births ≥ 4	1787	1030	1.02295	0.905445	1.1557
Combined	18698	10527	1.10488	1.06348	1.14789	0.329302
[TOX3] 16q12-rs3803662
Number of live births = 1	4181	2555	1.2064	1.1159	1.30423
Number of live births = 2	8872	4724	1.29297	1.22184	1.36824
Number of live births = 3	3905	2214	1.25516	1.15525	1.36371
Number of live births ≥ 4	1797	1040	1.12759	0.996268	1.27622
Combined	18755	10533	1.24741	1.20071	1.29593	0.579665
2q35-rs13387042
Number of live births = 1	5579	2929	1.12983	1.05797	1.20657
Number of live births = 2	11699	5208	1.12718	1.07377	1.18324
Number of live births = 3	4843	2397	1.15931	1.07855	1.24612
Number of live births ≥ 4	2101	1111	1.1853	1.06574	1.31826
Combined	24222	11645	1.13976	1.10308	1.17765	0.587051
5p12-rs10941679
Number of live births = 1	5318	2817	1.16127	1.07695	1.25219
Number of live births = 2	11244	5144	1.17547	1.11263	1.24185
Number of live births = 3	4588	2347	1.06206	0.977048	1.15447
Number of live births ≥ 4	1951	1103	1.10135	0.973619	1.24584
Combined	23101	11411	1.14146	1.0996	1.18491	0.197982
17q23-rs6504950
Number of live births = 1	4872	2498	0.956091	0.882193	1.03618
Number of live births = 2	10664	4777	0.910762	0.860438	0.964028
Number of live births = 3	4556	2301	0.94187	0.86557	1.0249
Number of live births ≥ 4	1997	1095	0.912406	0.807744	1.03063
Combined	22089	10671	0.927613	0.892491	0.964117	0.763582
3p24-rs4973768
Number of live births = 1	5262	2638	1.04028	0.971754	1.11364
Number of live births = 2	11015	4626	1.12622	1.07051	1.18483
Number of live births = 3	4386	2019	1.21555	1.12515	1.31322
Number of live births ≥ 4	1838	893	1.09871	0.975985	1.23686
Combined	22501	10176	1.1182	1.08033	1.1574	0.0321714
CASP8-rs17468277
Number of live births = 1	5396	2789	1.00699	0.910571	1.11362
Number of live births = 2	11354	4961	0.963232	0.894656	1.03706
Number of live births = 3	4701	2315	0.993421	0.890939	1.10769
Number of live births ≥ 4	2039	1079	0.949972	0.806726	1.11865
Combined	23490	11144	0.978747	0.931239	1.02868	0.834089
TGFB1-rs1982073
Number of live births = 1	3592	1709	1.11613	1.02252	1.21831
Number of live births = 2	8256	3269	1.03441	0.97291	1.0998
Number of live births = 3	3501	1464	1.0641	0.969917	1.16743
Number of live births ≥ 4	1533	686	1.03253	0.904358	1.17886
Combined	16882	7128	1.05844	1.01498	1.10376	0.106884
ESR1-rs3020314
Number of live births = 1	3809	2297	1.0394	0.959866	1.12552
Number of live births = 2	7710	4061	1.04591	0.986073	1.10938
Number of live births = 3	3398	1870	1.0609	0.972458	1.1574
Number of live births ≥ 4	1568	825	0.930459	0.817796	1.05864
Combined	16485	9053	1.03584	0.995634	1.07767	0.335742
[FGFR2] 10q26-rs298158
Age at first birth ≤ 19 A	1546	1066	1.27697	1.13765	1.43337
Age at first birth = 20-24	6417	3698	1.23674	1.16628	1.31146
Age at first birth = 25-29	4545	2636	1.27714	1.18958	1.37115
Age at first birth ≥ 30 A	1871	1337	1.32275	1.19137	1.46863
Combined	14379	8737	1.26524	1.21675	1.31567	0.455682
8q24-rs13281615
Age at first birth ≤ 19 A	1202	945	1.11923	0.987308	1.26877
Age at first birth = 20-24	5218	3253	1.18787	1.11517	1.26531
Age at first birth = 25-29	3812	2385	1.12899	1.04809	1.21614
Age at first birth ≥ 30 A	1576	1208	1.11074	0.998064	1.23613
Combined	11808	7791	1.15008	1.10333	1.1988	0.326487
[LSP1] 11p15-rs3817198
Age at first birth ≤ 19 A	1494	1016	1.02564	0.903837	1.16386
Age at first birth = 20-24	6199	3549	1.08112	1.01393	1.15277
Age at first birth = 25-29	4357	2500	1.07989	1.00083	1.16519
Age at first birth ≥ 30 A	1792	1267	1.07554	0.96181	1.20272
Combined	13842	8332	1.07358	1.02907	1.12001	0.66675
[MAP3K1] 5q11-rs889312
Age at first birth ≤ 19 A	1596	1107	1.14407	1.00924	1.29692
Age at first birth = 20-24	6557	3828	1.08445	1.01803	1.15519
Age at first birth = 25-29	4656	2776	1.09329	1.01511	1.17749
Age at first birth ≥ 30 A	1938	1414	1.07524	0.963552	1.19988
Combined	14747	9125	1.09229	1.0478	1.13866	0.740349
[TOX3] 16q12-rs3803662
Age at first birth ≤ 19 A	1603	1106	1.17747	1.04296	1.32931
Age at first birth = 20-24	6591	3836	1.26511	1.18824	1.34697
Age at first birth = 25-29	4667	2781	1.2293	1.14119	1.3242
Age at first birth ≥ 30 A	1932	1408	1.2144	1.0868	1.35697
Combined	14793	9131	1.23646	1.18632	1.28872	0.709227
2q35-rs13387042
Age at first birth ≤ 19 A	2483	1207	1.20239	1.08498	1.3325
Age at first birth = 20-24	9793	4281	1.16086	1.09914	1.22604
Age at first birth = 25-29	7363	3124	1.09141	1.02443	1.16277
Age at first birth ≥ 30 A	3191	1615	1.09956	1.00312	1.20528
Combined	22830	10227	1.13431	1.09483	1.17522	0.195404
5p12-rs10941679
Age at first birth ≤ 19 A	2345	1204	1.03584	0.918951	1.1676
Age at first birth = 20-24	9334	4192	1.1748	1.10478	1.24926
Age at first birth = 25-29	7020	3065	1.1936	1.10964	1.28392
Age at first birth ≥ 30 A	3019	1540	1.05713	0.950286	1.17599
Combined	21718	10001	1.14601	1.10055	1.19335	0.758364
17q23-rs6504950
Age at first birth ≤ 19 A	2195	1111	1.00292	0.887084	1.13389
Age at first birth = 20-24	8708	3819	0.931391	0.872607	0.994136
Age at first birth = 25-29	6808	2848	0.886347	0.82229	0.955394
Age at first birth ≥ 30 A	2983	1467	0.887912	0.796907	0.98931
Combined	20694	9245	0.918222	0.880382	0.957688	0.171496
3p24-rs4973768
Age at first birth ≤ 19 A	2295	1070	1.22952	1.10266	1.37096
Age at first birth = 20-24	9070	3719	1.09344	1.03226	1.15826
Age at first birth = 25-29	6836	2617	1.15295	1.07703	1.23422
Age at first birth ≥ 30 A	2922	1365	1.05309	0.954471	1.16191
Combined	21123	8771	1.12087	1.07942	1.1639	0.226665
CASP8-rs17468277
Age at first birth ≤ 19 A	2369	1137	0.885084	0.754601	1.03813
Age at first birth = 20-24	9517	4107	0.979459	0.902784	1.06265
Age at first birth = 25-29	7132	2975	0.908767	0.823625	1.00271
Age at first birth ≥ 30 A	3081	1524	1.1681	1.01524	1.34398
Combined	22099	9743	0.971174	0.920253	1.02491	0.0967135
TGFB1-rs1982073
Age at first birth ≤ 19 A	1602	799	0.921543	0.803998	1.05627
Age at first birth = 20-24	6857	2644	1.09162	1.01793	1.17064
Age at first birth = 25-29	5470	1798	1.08759	1.00099	1.18169
Age at first birth ≥ 30 A	2303	960	1.04308	0.926041	1.17491
Combined	16232	6201	1.0624	1.01462	1.11243	0.585469
ESR1-rs3020314
Age at first birth ≤ 19 A	1626	969	1.1375	1.00407	1.28865
Age at first birth = 20-24	7026	3451	1.00707	0.944373	1.07393
Age at first birth = 25-29	5124	2419	1.01615	0.941404	1.09684
Age at first birth ≥ 30 A	2167	1277	1.05748	0.948113	1.17947
Combined	15943	8116	1.03148	0.98886	1.07593	0.690338
[FGFR2] 10q26-rs298158
Age < 55; BMI ≤ 24.99	2780	2443	1.24323	1.13981	1.35604
Age < 55; BMI = 25-29.99	1538	1398	1.27369	1.13335	1.4314
Age < 55; BMI ≥ 30.00	908	744	1.22791	1.0502	1.4357
Age < 55; Combined	5226	4585	1.24965	1.17256	1.3318	0.628548
8q24-rs13281615
Age < 55; BMI ≤ 24.99	2666	2365	1.19979	1.09791	1.31112
Age < 55; BMI = 25-29.99	1462	1326	1.16539	1.03625	1.31062
Age < 55; BMI ≥ 30.00	844	688	1.25995	1.07131	1.48182
Age < 55; Combined	4972	4379	1.19854	1.12306	1.27908	0.844077
[LSP1] 11p15-rs3817198
Age < 55; BMI ≤ 24.99	2633	2343	1.06597	0.969836	1.17163
Age < 55; BMI = 25-29.99	1487	1332	1.10736	0.978092	1.25371
Age < 55; BMI ≥ 30.00	886	715	1.05303	0.890626	1.24505
Age < 55; Combined	5006	4390	1.07624	1.00478	1.15279	0.907009
[MAP3K1] 5q11-rs889312
Age < 55; BMI ≤ 24.99	2869	2544	1.12865	1.02974	1.23708
Age < 55; BMI = 25-29.99	1583	1437	1.17301	1.0361	1.32801
Age < 55; BMI ≥ 30.00	948	766	1.05689	0.897008	1.24527
Age < 55; Combined	5400	4747	1.12897	1.05552	1.20754	0.297269
[TOX3] 16q12-rs3803662
Age < 55; BMI ≤ 24.99	2883	2550	1.30057	1.18677	1.42528
Age < 55; BMI = 25-29.99	1597	1435	1.41045	1.24746	1.59473
Age < 55; BMI ≥ 30.00	946	765	1.09423	0.929858	1.28767
Age < 55; Combined	5426	4750	1.29408	1.21028	1.38367	0.153029
2q35-rs13387042
Age < 55; BMI ≤ 24.99	3139	2680	1.19187	1.10043	1.2909
Age < 55; BMI = 25-29.99	1735	1528	1.1087	0.996164	1.23395
Age < 55; BMI ≥ 30.00	1024	827	1.16174	1.00622	1.3413
Age < 55; Combined	5898	5035	1.16154	1.09554	1.23151	0.473272
5p12-rs10941679
Age < 55; BMI ≤ 24.99	3042	2673	1.10962	1.01148	1.21727
Age < 55; BMI = 25-29.99	1686	1515	1.0677	0.943337	1.20846
Age < 55; BMI ≥ 30.00	1002	827	1.17004	0.993696	1.37767
Age < 55; Combined	5730	5015	1.10695	1.03467	1.18428	0.635375
17q23-rs6504950
Age < 55; BMI ≤ 24.99	2686	2413	0.943181	0.856893	1.03816
Age < 55; BMI = 25-29.99	1330	1341	0.91418	0.798015	1.04726
Age < 55; BMI ≥ 30.00	739	742	1.05278	0.876464	1.26457
Age < 55; Combined	4755	4496	0.950932	0.8848	1.02201	0.153201
3p24-rs4973768
Age < 55; BMI ≤ 24.99	2537	2202	1.20886	1.10416	1.32348
Age < 55; BMI = 25-29.99	1438	1284	1.17849	1.04488	1.32919
Age < 55; BMI ≥ 30.00	837	678	1.15439	0.985508	1.35222
Age < 55; Combined	4812	4164	1.19018	1.11433	1.27119	0.671004
CASP8-rs17468277
Age < 55; BMI ≤ 24.99	2747	2425	1.07182	0.94505	1.21559
Age < 55; BMI = 25-29.99	1546	1381	0.843242	0.712453	0.99804
Age < 55; BMI ≥ 30.00	942	760	0.999336	0.805225	1.24024
Age < 55; Combined	5235	4566	0.985787	0.899757	1.08004	0.358042
TGFB1-rs1982073
Age < 55; BMI ≤ 24.99	2030	1863	1.08339	0.980155	1.1975
Age < 55; BMI = 25-29.99	1101	1089	1.14617	1.00504	1.30712
Age < 55; BMI ≥ 30.00	648	546	0.938833	0.782755	1.12603
Age < 55; Combined	3779	3498	1.07718	1.00124	1.15888	0.352002
ESR1-rs3020314
Age < 55; BMI ≤ 24.99	1910	2086	1.0505	0.947389	1.16483
Age < 55; BMI = 25-29.99	1098	1224	1.07999	0.941325	1.23907
Age < 55; BMI ≥ 30.00	696	651	1.0101	0.84557	1.20664
Age < 55; Combined	3704	3961	1.05184	0.975928	1.13367	0.90579
[FGFR2] 10q26-rs298158
Age ≥ 55; BMI ≤ 24.99	4284	2426	1.2934	1.20208	1.39165
Age ≥ 55; BMI = 25-29.99	4147	2390	1.24572	1.15725	1.34095
Age ≥ 55; BMI ≥ 30.00	2203	1370	1.21998	1.10564	1.34613
Age ≥ 55; Combined	10634	6186	1.25855	1.20202	1.31774	0.849403
8q24-rs13281615
Age ≥ 55; BMI ≤ 24.99	3251	2064	1.09372	1.00955	1.18491
Age ≥ 55; BMI = 25-29.99	3100	1996	1.20231	1.10849	1.30407
Age ≥ 55; BMI ≥ 30.00	1622	1201	1.10956	0.995394	1.23682
Age ≥ 55; Combined	7973	5261	1.138	1.0819	1.19701	0.800095
[LSP1] 11p15-rs3817198
Age ≥ 55; BMI ≤ 24.99	4059	2318	1.06893	0.986896	1.15779
Age ≥ 55; BMI = 25-29.99	3997	2266	1.06595	0.98395	1.15477
Age ≥ 55; BMI ≥ 30.00	2121	1302	1.05045	0.942622	1.17061
Age ≥ 55; Combined	10177	5886	1.06378	1.01176	1.11847	0.87272
[MAP3K1] 5q11-rs889312
Age ≥ 55; BMI ≤ 24.99	4397	2561	1.07562	0.995163	1.16259
Age ≥ 55; BMI = 25-29.99	4231	2484	1.04731	0.968092	1.133
Age ≥ 55; BMI ≥ 30.00	2254	1421	1.10333	0.991975	1.22719
Age ≥ 55; Combined	10882	6466	1.07026	1.01901	1.12409	0.768168
[TOX3] 16q12-rs3803662
Age ≥ 55; BMI ≤ 24.99	4419	2565	1.1961	1.10698	1.29241
Age ≥ 55; BMI = 25-29.99	4242	2474	1.29686	1.19806	1.4038
Age ≥ 55; BMI ≥ 30.00	2253	1428	1.13818	1.02455	1.2644
Age ≥ 55; Combined	10914	6467	1.22042	1.16204	1.28174	0.215174
2q35-rs13387042
Age ≥ 55; BMI ≤ 24.99	5530	3032	1.15103	1.07962	1.22717
Age ≥ 55; BMI = 25-29.99	5073	2891	1.15819	1.08304	1.23856
Age ≥ 55; BMI ≥ 30.00	2654	1589	1.13962	1.0418	1.24663
Age ≥ 55; Combined	13257	7512	1.15131	1.10484	1.19973	0.569498
5p12-rs10941679
Age ≥ 55; BMI ≤ 24.99	4971	2761	1.1449	1.0602	1.23636
Age ≥ 55; BMI = 25-29.99	4564	2664	1.16935	1.08183	1.26396
Age ≥ 55; BMI ≥ 30.00	2509	1499	1.13635	1.02355	1.26158
Age ≥ 55; Combined	12044	6924	1.15246	1.09796	1.20967	0.449967
17q23-rs6504950
Age ≥ 55; BMI ≤ 24.99	5194	2866	0.886629	0.822874	0.955323
Age ≥ 55; BMI = 25-29.99	4592	2650	0.916271	0.847911	0.990142
Age ≥ 55; BMI ≥ 30.00	2186	1366	0.905941	0.810276	1.0129
Age ≥ 55; Combined	11972	6882	0.901717	0.859066	0.946487	0.782814
3p24-rs4973768
Age ≥ 55; BMI ≤ 24.99	5153	2648	1.12422	1.05081	1.20276
Age ≥ 55; BMI = 25-29.99	4702	2579	1.07093	0.999026	1.14801
Age ≥ 55; BMI ≥ 30.00	2439	1386	1.11079	1.0111	1.22032
Age ≥ 55; Combined	12294	6613	1.1007	1.05431	1.14913	0.207074
CASP8-rs17468277
Age ≥ 55; BMI ≤ 24.99	5408	3001	0.983039	0.89186	1.08354
Age ≥ 55; BMI = 25-29.99	4973	2839	1.04375	0.946921	1.15049
Age ≥ 55; BMI ≥ 30.00	2600	1560	0.919265	0.802793	1.05264
Age ≥ 55; Combined	12981	7400	0.992751	0.933636	1.05561	0.454018
TGFB1-rs1982073
Age ≥ 55; BMI ≤ 24.99	2813	1420	1.07814	0.982037	1.18366
Age ≥ 55; BMI = 25-29.99	2818	1542	0.983549	0.897138	1.07828
Age ≥ 55; BMI ≥ 30.00	1403	954	1.07228	0.950621	1.20951
Age ≥ 55; Combined	7034	3916	1.0387	0.980516	1.10034	0.348005
ESR1-rs3020314
Age ≥ 55; BMI ≤ 24.99	4103	2222	0.968904	0.895738	1.04805
Age ≥ 55; BMI = 25-29.99	3924	2203	0.96728	0.892947	1.0478
Age ≥ 55; BMI ≥ 30.00	2047	1248	1.05322	0.944274	1.17473
Age ≥ 55; Combined	10074	5673	0.985225	0.937327	1.03557	0.512413

## Sheet: Additional Data Table 6
Additional Data Table 6: Per-allele ER-negative breast cancer odds ratios (OR) and 95% confidence intervals (ORlower, ORupper) for SNPs,
stratified by age at menarche, ever having had a live birth, number of live births, age at first birth and BMI; based on data from all studies.
P-trend, p-value for linear departure from independent effects of SNP and non-genetic exposure.
	N (controls)	N (cases)	OR	ORlower	ORupper	P_trend
[FGFR2] 10q26-rs298158						(unadjusted)
Age at menarche ≤ 11	2557	518	1.02357	0.890267	1.17684
Age at menarche = 12	3398	726	1.10257	0.979811	1.24071
Age at menarche = 13	4741	888	1.03685	0.933126	1.15211
Age at menarche = 14	4510	705	1.02004	0.905896	1.14857
Age at menarche ≥ 15	3911	630	1.16884	1.03181	1.32408
Combined	19117	3467	1.06778	1.01205	1.12657	0.215246
8q24-rs13281615
Age at menarche ≤ 11	2388	495	1.03947	0.901337	1.19878
Age at menarche = 12	3029	681	0.983574	0.869158	1.11305
Age at menarche = 13	4274	807	1.18834	1.06425	1.3269
Age at menarche = 14	3884	616	0.97959	0.86411	1.1105
Age at menarche ≥ 15	3204	540	1.11003	0.972131	1.26748
Combined	16779	3139	1.06365	1.00549	1.12517	0.523645
[LSP1] 11p15-rs3817198
Age at menarche ≤ 11	2510	507	1.02127	0.8802	1.18495
Age at menarche = 12	3265	691	1.15401	1.01689	1.30963
Age at menarche = 13	4544	830	1.16458	1.03917	1.30512
Age at menarche = 14	4330	669	1.05622	0.930454	1.19898
Age at menarche ≥ 15	3788	587	0.950739	0.827735	1.09202
Combined	18437	3284	1.07718	1.01667	1.14129	0.23541
[MAP3K1] 5q11-rs889312
Age at menarche ≤ 11	2662	537	1.13028	0.975984	1.30897
Age at menarche = 12	3498	752	1.07751	0.950751	1.22117
Age at menarche = 13	4851	908	1.03036	0.919203	1.15496
Age at menarche = 14	4560	719	1.15757	1.02323	1.30954
Age at menarche ≥ 15	3970	631	1.11372	0.975437	1.2716
Combined	19541	3547	1.09614	1.03553	1.1603	0.780362
[TOX3] 16q12-rs3803662
Age at menarche ≤ 11	2663	537	1.03844	0.895778	1.20382
Age at menarche = 12	3515	759	1.21216	1.06898	1.37452
Age at menarche = 13	4883	910	1.19157	1.06469	1.33356
Age at menarche = 14	4579	719	1.1356	1.0018	1.28727
Age at menarche ≥ 15	3978	631	1.25679	1.10191	1.43343
Combined	19618	3556	1.17127	1.10652	1.2398	0.113058
2q35-rs13387042
Age at menarche ≤ 11	3219	577	1.13132	0.994802	1.28658
Age at menarche = 12	4495	799	1.04248	0.933489	1.1642
Age at menarche = 13	6393	983	1.01126	0.915646	1.11685
Age at menarche = 14	6151	778	1.0862	0.97398	1.21134
Age at menarche ≥ 15	5463	711	1.10684	0.985939	1.24256
Combined	25721	3848	1.06818	1.01621	1.1228	0.686496
5p12-rs10941679
Age at menarche ≤ 11	3167	592	1.05346	0.912233	1.21656
Age at menarche = 12	4308	779	1.01631	0.893378	1.15615
Age at menarche = 13	6123	992	1.05726	0.945979	1.18164
Age at menarche = 14	5777	759	1.05907	0.93398	1.20091
Age at menarche ≥ 15	5234	699	0.958123	0.837966	1.09551
Combined	24609	3821	1.03019	0.973156	1.09056	0.32857
17q23-rs6504950
Age at menarche ≤ 11	3005	506	0.953668	0.81643	1.11397
Age at menarche = 12	4145	670	0.934497	0.816589	1.06943
Age at menarche = 13	5840	863	1.07131	0.954572	1.20233
Age at menarche = 14	5492	628	0.901322	0.786257	1.03323
Age at menarche ≥ 15	4865	586	1.12156	0.979842	1.28378
Combined	23347	3253	0.999657	0.941664	1.06122	0.160518
3p24-rs4973768
Age at menarche ≤ 11	2881	462	1.00899	0.875425	1.16294
Age at menarche = 12	4075	634	1.01821	0.899806	1.1522
Age at menarche = 13	5870	809	1.02484	0.921221	1.14012
Age at menarche = 14	5768	644	1.08109	0.961486	1.21558
Age at menarche ≥ 15	5107	606	0.941046	0.832598	1.06362
Combined	23701	3155	1.01588	0.96242	1.07231	0.471748
CASP8-rs17468277
Age at menarche ≤ 11	3080	543	0.906855	0.738882	1.11301
Age at menarche = 12	4305	733	0.895482	0.747619	1.07259
Age at menarche = 13	6182	918	0.91907	0.788569	1.07117
Age at menarche = 14	5945	741	0.918732	0.77646	1.08707
Age at menarche ≥ 15	5329	679	0.841084	0.701026	1.00913
Combined	24841	3614	0.897563	0.829868	0.97078	0.469625
TGFB1-rs1982073
Age at menarche ≤ 11	2418	383	1.09036	0.931607	1.27617
Age at menarche = 12	3258	510	1.16611	1.01425	1.3407
Age at menarche = 13	4871	633	1.09282	0.965699	1.23667
Age at menarche = 14	4586	498	0.937818	0.81635	1.07736
Age at menarche ≥ 15	3699	449	1.02742	0.886986	1.19009
Combined	18832	2473	1.06055	0.99617	1.12909	0.0926506
ESR1-rs3020314
Age at menarche ≤ 11	2291	447	1.04455	0.895477	1.21843
Age at menarche = 12	3144	610	1.06932	0.938111	1.21889
Age at menarche = 13	4446	760	1.01748	0.902344	1.14732
Age at menarche = 14	4281	631	1.01732	0.89497	1.15639
Age at menarche ≥ 15	3766	581	0.919522	0.802647	1.05342
Combined	17928	3029	1.01188	0.953675	1.07363	0.0820314
[FGFR2] 10q26-rs298158
Nulliparous	2634	458	1.0481	0.904862	1.21402
Parous	18326	3221	1.05822	1.00127	1.1184
Combined	20960	3679	1.05696	1.00362	1.11313	0.904539
8q24-rs13281615
Nulliparous	2308	432	1.21986	1.0498	1.41747
Parous	15752	2912	1.04618	0.987136	1.10875
Combined	18060	3344	1.06716	1.01086	1.12659	0.0615182
[LSP1] 11p15-rs3817198
Nulliparous	2511	436	1.0838	0.928055	1.26569
Parous	17747	3045	1.0693	1.00719	1.13525
Combined	20258	3481	1.07117	1.01298	1.13269	0.873869
[MAP3K1] 5q11-rs889312
Nulliparous	2685	484	1.19226	1.02574	1.38581
Parous	18698	3306	1.08367	1.0219	1.14916
Combined	21383	3790	1.09728	1.03889	1.15895	0.247596
[TOX3] 16q12-rs3803662
Nulliparous	2705	480	1.30883	1.1228	1.52568
Parous	18755	3315	1.15267	1.08685	1.22249
Combined	21460	3795	1.17137	1.10878	1.23748	0.130437
2q35-rs13387042
Nulliparous	3648	530	0.967845	0.84754	1.10523
Parous	24222	3580	1.09445	1.0396	1.15221
Combined	27870	4110	1.07711	1.02667	1.13002	0.0904747
5p12-rs10941679
Nulliparous	3527	513	0.934752	0.800294	1.0918
Parous	23101	3534	1.02994	0.970827	1.09265
Combined	26628	4047	1.01721	0.962543	1.07497	0.250814
17q23-rs6504950
Nulliparous	3374	453	1.10248	0.943087	1.28882
Parous	22089	3058	0.994817	0.935476	1.05792
Combined	25463	3511	1.00845	0.952358	1.06785	0.231701
3p24-rs4973768
Nulliparous	3406	453	1.1302	0.979672	1.30385
Parous	22501	2972	1.03154	0.976055	1.09017
Combined	25907	3425	1.04385	0.991386	1.0991	0.242692
CASP8-rs17468277
Nulliparous	3488	480	1.03273	0.841496	1.26742
Parous	23490	3397	0.885129	0.816325	0.959731
Combined	26978	3877	0.903082	0.837603	0.97368	0.174193
TGFB1-rs1982073
Nulliparous	2528	332	0.909079	0.765618	1.07942
Parous	16882	2231	1.09984	1.02995	1.17448
Combined	19410	2563	1.07311	1.00929	1.14097	0.0412453
ESR1-rs3020314
Nulliparous	2385	396	1.0882	0.928239	1.27573
Parous	16485	2778	1.00003	0.939975	1.06393
Combined	18870	3174	1.01113	0.95442	1.0712	0.332832
[FGFR2] 10q26-rs298158
Number of live births = 1	4125	810	1.12549	1.0067	1.2583
Number of live births = 2	8702	1482	1.03893	0.958191	1.12648
Number of live births = 3	3763	628	1.07432	0.947865	1.21764
Number of live births ≥ 4	1736	301	0.96545	0.803191	1.16049
Combined	18326	3221	1.05939	1.00233	1.11968	0.197693
8q24-rs13281615
Number of live births = 1	3347	712	1.12418	0.999519	1.26439
Number of live births = 2	7536	1334	0.974981	0.894662	1.06251
Number of live births = 3	3331	576	1.083	0.951819	1.23226
Number of live births ≥ 4	1538	290	1.14688	0.950809	1.38339
Combined	15752	2912	1.04723	0.988074	1.10993	0.526258
[LSP1] 11p15-rs3817198
Number of live births = 1	3973	767	1.06285	0.941821	1.19944
Number of live births = 2	8426	1411	1.03803	0.951282	1.13268
Number of live births = 3	3657	588	1.07882	0.942343	1.23507
Number of live births ≥ 4	1691	279	1.23036	1.00428	1.50732
Combined	17747	3045	1.06745	1.00539	1.13334	0.303817
[MAP3K1] 5q11-rs889312
Number of live births = 1	4184	816	1.04988	0.930323	1.1848
Number of live births = 2	8843	1515	1.08382	0.994038	1.18171
Number of live births = 3	3884	663	1.0972	0.964053	1.24873
Number of live births ≥ 4	1787	312	1.12611	0.9327	1.35963
Combined	18698	3306	1.0824	1.02065	1.14788	0.748388
[TOX3] 16q12-rs3803662
Number of live births = 1	4181	817	1.19102	1.05743	1.34149
Number of live births = 2	8872	1522	1.12391	1.03003	1.22635
Number of live births = 3	3905	662	1.16892	1.02587	1.33191
Number of live births ≥ 4	1797	314	1.18556	0.981431	1.43215
Combined	18755	3315	1.15498	1.08896	1.225	0.488776
2q35-rs13387042
Number of live births = 1	5579	906	1.04943	0.94753	1.16228
Number of live births = 2	11699	1642	1.13083	1.04801	1.2202
Number of live births = 3	4843	703	1.09812	0.97805	1.23293
Number of live births ≥ 4	2101	329	1.04419	0.881655	1.23668
Combined	24222	3580	1.09518	1.04024	1.15302	0.770115
5p12-rs10941679
Number of live births = 1	5318	858	1.01602	0.900669	1.14614
Number of live births = 2	11244	1637	1.03183	0.945974	1.12547
Number of live births = 3	4588	710	1.04049	0.912853	1.18597
Number of live births ≥ 4	1951	329	1.03917	0.85443	1.26384
Combined	23101	3534	1.03041	0.971225	1.0932	0.487255
17q23-rs6504950
Number of live births = 1	4872	719	1.04676	0.922326	1.18799
Number of live births = 2	10664	1387	1.01589	0.928369	1.11166
Number of live births = 3	4556	642	0.90098	0.784451	1.03482
Number of live births ≥ 4	1997	310	0.978537	0.8047	1.18993
Combined	22089	3058	0.994989	0.935581	1.05817	0.374549
3p24-rs4973768
Number of live births = 1	5262	793	1.07902	0.96843	1.20223
Number of live births = 2	11015	1374	1.02303	0.943175	1.10964
Number of live births = 3	4386	554	1.02104	0.900196	1.15812
Number of live births ≥ 4	1838	251	0.941468	0.775444	1.14304
Combined	22501	2972	1.03001	0.974553	1.08862	0.126563
CASP8-rs17468277
Number of live births = 1	5396	843	0.83233	0.703887	0.98421
Number of live births = 2	11354	1561	0.883981	0.784917	0.995547
Number of live births = 3	4701	686	0.920238	0.771083	1.09824
Number of live births ≥ 4	2039	307	0.96077	0.73752	1.2516
Combined	23490	3397	0.885467	0.816607	0.960134	0.47642
TGFB1-rs1982073
Number of live births = 1	3592	560	1.0433	0.911015	1.19478
Number of live births = 2	8256	1026	1.10506	1.00358	1.2168
Number of live births = 3	3501	437	1.20715	1.04294	1.39721
Number of live births ≥ 4	1533	208	1.00887	0.817483	1.24506
Combined	16882	2231	1.09987	1.0299	1.17461	0.864917
ESR1-rs3020314
Number of live births = 1	3809	726	1.03579	0.917051	1.16989
Number of live births = 2	7710	1281	0.982753	0.896882	1.07685
Number of live births = 3	3398	532	0.990879	0.859796	1.14195
Number of live births ≥ 4	1568	239	1.02291	0.832593	1.25674
Combined	16485	2778	1.00137	0.941172	1.06541	0.806781
[FGFR2] 10q26-rs298158
Age at first birth ≤ 19 A	1546	423	1.10484	0.941384	1.29667
Age at first birth = 20-24	6417	1228	1.04552	0.956397	1.14295
Age at first birth = 25-29	4545	851	1.05157	0.94367	1.17181
Age at first birth ≥ 30 A	1871	390	1.13051	0.962343	1.32807
Combined	14379	2892	1.06616	1.00522	1.13079	0.719968
8q24-rs13281615
Age at first birth ≤ 19 A	1202	368	1.08762	0.916914	1.2901
Age at first birth = 20-24	5218	1092	1.08009	0.982744	1.18709
Age at first birth = 25-29	3812	778	0.982281	0.877023	1.10017
Age at first birth ≥ 30 A	1576	347	1.04963	0.888006	1.24068
Combined	11808	2585	1.04659	0.983585	1.11363	0.29618
[LSP1] 11p15-rs3817198
Age at first birth ≤ 19 A	1494	410	1.1167	0.940095	1.32648
Age at first birth = 20-24	6199	1166	1.065	0.966075	1.17405
Age at first birth = 25-29	4357	792	1.05666	0.940735	1.18687
Age at first birth ≥ 30 A	1792	358	1.05985	0.889505	1.26282
Combined	13842	2726	1.0687	1.00262	1.13914	0.77598
[MAP3K1] 5q11-rs889312
Age at first birth ≤ 19 A	1596	428	1.12128	0.943804	1.33213
Age at first birth = 20-24	6557	1257	1.10113	1.00159	1.21057
Age at first birth = 25-29	4656	886	1.11241	0.994456	1.24435
Age at first birth ≥ 30 A	1938	406	1.04907	0.884122	1.24479
Combined	14747	2977	1.1001	1.03376	1.17069	0.561882
[TOX3] 16q12-rs3803662
Age at first birth ≤ 19 A	1603	429	0.962762	0.810539	1.14358
Age at first birth = 20-24	6591	1267	1.21382	1.10452	1.33395
Age at first birth = 25-29	4667	886	1.11433	0.993885	1.24937
Age at first birth ≥ 30 A	1932	405	1.33833	1.1322	1.582
Combined	14793	2987	1.16275	1.09259	1.23741	0.153439
2q35-rs13387042
Age at first birth ≤ 19 A	1863	460	1.15233	0.996425	1.33262
Age at first birth = 20-24	7549	1379	1.14728	1.05526	1.24733
Age at first birth = 25-29	7363	958	1.05067	0.951278	1.16045
Age at first birth ≥ 30 A	2303	452	0.99355	0.858552	1.14977
Combined	22830	3249	1.09622	1.03821	1.15748	0.0262363
5p12-rs10941679
Age at first birth ≤ 19 A	2345	463	1.07055	0.906556	1.26421
Age at first birth = 20-24	9334	1356	1.01752	0.925252	1.11899
Age at first birth = 25-29	7020	951	1.1396	1.01716	1.27679
Age at first birth ≥ 30 A	3019	432	0.973947	0.8186	1.15877
Combined	21718	3202	1.05391	0.990233	1.12167	0.941998
17q23-rs6504950
Age at first birth ≤ 19 A	1574	394	0.992428	0.831731	1.18417
Age at first birth = 20-24	6457	1121	1.03416	0.934511	1.14444
Age at first birth = 25-29	6808	817	0.956388	0.849138	1.07718
Age at first birth ≥ 30 A	2089	397	0.962014	0.808351	1.14489
Combined	20694	2729	0.993823	0.930805	1.06111	0.898978
3p24-rs4973768
Age at first birth ≤ 19 A	1674	391	1.03411	0.885243	1.20802
Age at first birth = 20-24	6819	1136	0.95999	0.87734	1.05043
Age at first birth = 25-29	6836	765	1.07201	0.961827	1.1948
Age at first birth ≥ 30 A	2031	356	1.0442	0.88789	1.22802
Combined	21123	2648	1.01363	0.955603	1.07517	0.324728
CASP8-rs17468277
Age at first birth ≤ 19 A	1749	419	0.834337	0.660077	1.0546
Age at first birth = 20-24	7262	1314	0.914283	0.804415	1.03916
Age at first birth = 25-29	7132	910	0.818098	0.697373	0.959721
Age at first birth ≥ 30 A	2184	425	1.07002	0.85318	1.34197
Combined	22099	3068	0.893197	0.820316	0.972553	0.797839
TGFB1-rs1982073
Age at first birth ≤ 19 A	992	306	1.16735	0.96622	1.41034
Age at first birth = 20-24	4656	859	1.12123	1.00831	1.2468
Age at first birth = 25-29	5470	572	1.07953	0.949178	1.22779
Age at first birth ≥ 30 A	1427	269	0.956508	0.790795	1.15695
Combined	16232	2006	1.09104	1.01733	1.17009	0.0733657
ESR1-rs3020314
Age at first birth ≤ 19 A	1340	365	1.00107	0.837442	1.19668
Age at first birth = 20-24	5946	1101	0.97869	0.88708	1.07976
Age at first birth = 25-29	5124	736	1.01108	0.897252	1.13934
Age at first birth ≥ 30 A	1802	360	1.08819	0.915235	1.29384
Combined	15943	2562	1.00574	0.942632	1.07306	0.414879
[FGFR2] 10q26-rs298158
Age < 55; BMI ≤ 24.99	2780	998	1.03325	0.925295	1.1538
Age < 55; BMI = 25-29.99	1538	619	1.01173	0.875461	1.16922
Age < 55; BMI ≥ 30.00	908	299	1.04167	0.852474	1.27286
Age < 55; Combined	5226	1916	1.0279	0.948477	1.11398	0.659794
8q24-rs13281615
Age < 55; BMI ≤ 24.99	2666	958	1.18497	1.05806	1.32711
Age < 55; BMI = 25-29.99	1462	592	1.01332	0.875382	1.173
Age < 55; BMI ≥ 30.00	844	285	1.27867	1.04107	1.57051
Age < 55; Combined	4972	1835	1.14161	1.05145	1.23951	0.924634
[LSP1] 11p15-rs3817198
Age < 55; BMI ≤ 24.99	2633	939	1.04732	0.928041	1.18192
Age < 55; BMI = 25-29.99	1487	577	1.07557	0.923125	1.25319
Age < 55; BMI ≥ 30.00	886	280	0.942599	0.759723	1.16949
Age < 55; Combined	5006	1796	1.03837	0.95194	1.13264	0.124852
[MAP3K1] 5q11-rs889312
Age < 55; BMI ≤ 24.99	2869	1033	1.11989	0.997054	1.25785
Age < 55; BMI = 25-29.99	1583	626	1.05881	0.902878	1.24167
Age < 55; BMI ≥ 30.00	948	307	1.10171	0.890558	1.36292
Age < 55; Combined	5400	1966	1.09881	1.00836	1.19738	0.615369
[TOX3] 16q12-rs3803662
Age < 55; BMI ≤ 24.99	2883	1034	1.19984	1.06699	1.34923
Age < 55; BMI = 25-29.99	1597	627	1.10897	0.950229	1.29423
Age < 55; BMI ≥ 30.00	946	307	1.12875	0.913674	1.39446
Age < 55; Combined	5426	1968	1.15957	1.06449	1.26314	0.762473
2q35-rs13387042
Age < 55; BMI ≤ 24.99	3139	1095	1.13837	1.02664	1.26227
Age < 55; BMI = 25-29.99	1735	654	1.04316	0.912058	1.1931
Age < 55; BMI ≥ 30.00	1024	322	1.19937	0.994736	1.44611
Age < 55; Combined	5898	2071	1.11722	1.03646	1.20426	0.828197
5p12-rs10941679
Age < 55; BMI ≤ 24.99	3042	1089	1.00037	0.888048	1.12689
Age < 55; BMI = 25-29.99	1686	647	0.978238	0.837355	1.14282
Age < 55; BMI ≥ 30.00	1002	325	1.05499	0.850305	1.30895
Age < 55; Combined	5730	2061	1.00194	0.918818	1.09257	0.872073
17q23-rs6504950
Age < 55; BMI ≤ 24.99	2686	951	0.921776	0.813152	1.04491
Age < 55; BMI = 25-29.99	1330	537	0.925097	0.77914	1.0984
Age < 55; BMI ≥ 30.00	739	260	1.28342	1.01263	1.62661
Age < 55; Combined	4755	1748	0.970169	0.883897	1.06486	0.0369443
3p24-rs4973768
Age < 55; BMI ≤ 24.99	2537	840	1.10215	0.97993	1.23962
Age < 55; BMI = 25-29.99	1438	539	1.04426	0.897896	1.21449
Age < 55; BMI ≥ 30.00	837	254	0.985537	0.800881	1.21277
Age < 55; Combined	4812	1633	1.06365	0.977261	1.15768	0.200985
CASP8-rs17468277
Age < 55; BMI ≤ 24.99	2747	955	0.967104	0.819017	1.14197
Age < 55; BMI = 25-29.99	1546	589	0.863449	0.695882	1.07137
Age < 55; BMI ≥ 30.00	942	296	0.745825	0.547224	1.0165
Age < 55; Combined	5235	1840	0.895237	0.793101	1.01053	0.25424
TGFB1-rs1982073
Age < 55; BMI ≤ 24.99	2030	735	1.01697	0.897033	1.15295
Age < 55; BMI = 25-29.99	1101	467	1.26976	1.08125	1.49113
Age < 55; BMI ≥ 30.00	648	224	1.02316	0.814019	1.28602
Age < 55; Combined	3779	1426	1.09254	0.997803	1.19627	0.725547
ESR1-rs3020314
Age < 55; BMI ≤ 24.99	1910	811	1.07372	0.942347	1.22341
Age < 55; BMI = 25-29.99	1098	496	1.19285	1.0053	1.4154
Age < 55; BMI ≥ 30.00	696	244	1.13419	0.907105	1.41813
Age < 55; Combined	3704	1551	1.11925	1.01873	1.22968	0.537332
[FGFR2] 10q26-rs298158
Age ≥ 55; BMI ≤ 24.99	4284	592	1.09869	0.968112	1.24688
Age ≥ 55; BMI = 25-29.99	4147	551	1.00151	0.879827	1.14003
Age ≥ 55; BMI ≥ 30.00	2203	410	1.13895	0.977255	1.32741
Age ≥ 55; Combined	10634	1553	1.07222	0.991834	1.15911	0.906065
8q24-rs13281615
Age ≥ 55; BMI ≤ 24.99	3251	462	1.04134	0.904558	1.19881
Age ≥ 55; BMI = 25-29.99	3100	470	1.01463	0.881546	1.16781
Age ≥ 55; BMI ≥ 30.00	1622	346	1.06602	0.900489	1.26199
Age ≥ 55; Combined	7973	1278	1.03757	0.952178	1.13061	0.809265
[LSP1] 11p15-rs3817198
Age ≥ 55; BMI ≤ 24.99	4059	559	1.08706	0.94754	1.24713
Age ≥ 55; BMI = 25-29.99	3997	528	1.04352	0.906856	1.20078
Age ≥ 55; BMI ≥ 30.00	2121	393	1.23994	1.05215	1.46125
Age ≥ 55; Combined	10177	1480	1.10844	1.0189	1.20584	0.27473
[MAP3K1] 5q11-rs889312
Age ≥ 55; BMI ≤ 24.99	4397	608	1.09289	0.958043	1.24673
Age ≥ 55; BMI = 25-29.99	4231	574	1.08398	0.946411	1.24154
Age ≥ 55; BMI ≥ 30.00	2254	419	1.06514	0.902171	1.25755
Age ≥ 55; Combined	10882	1601	1.08277	0.997324	1.17555	0.911421
[TOX3] 16q12-rs3803662
Age ≥ 55; BMI ≤ 24.99	4419	614	1.30119	1.14275	1.48161
Age ≥ 55; BMI = 25-29.99	4242	573	1.03278	0.897481	1.18847
Age ≥ 55; BMI ≥ 30.00	2253	418	1.29085	1.09978	1.5151
Age ≥ 55; Combined	10914	1605	1.19847	1.10436	1.3006	0.639821
2q35-rs13387042
Age ≥ 55; BMI ≤ 24.99	5530	718	1.02803	0.918411	1.15074
Age ≥ 55; BMI = 25-29.99	5073	640	1.18691	1.0519	1.33924
Age ≥ 55; BMI ≥ 30.00	2654	457	0.944374	0.819512	1.08826
Age ≥ 55; Combined	13257	1815	1.05816	0.98534	1.13636	0.119213
5p12-rs10941679
Age ≥ 55; BMI ≤ 24.99	4971	666	1.04091	0.912163	1.18783
Age ≥ 55; BMI = 25-29.99	4564	582	1.08678	0.9448	1.25009
Age ≥ 55; BMI ≥ 30.00	2509	430	1.03449	0.875191	1.22278
Age ≥ 55; Combined	12044	1678	1.05521	0.970861	1.14689	0.847328
17q23-rs6504950
Age ≥ 55; BMI ≤ 24.99	5194	648	1.00158	0.879946	1.14003
Age ≥ 55; BMI = 25-29.99	4592	547	1.10983	0.9662	1.27481
Age ≥ 55; BMI ≥ 30.00	2186	345	1.03418	0.860285	1.24324
Age ≥ 55; Combined	11972	1540	1.04685	0.962349	1.13877	0.830142
3p24-rs4973768
Age ≥ 55; BMI ≤ 24.99	5153	625	1.02452	0.909489	1.15411
Age ≥ 55; BMI = 25-29.99	4702	530	0.97621	0.858415	1.11017
Age ≥ 55; BMI ≥ 30.00	2439	386	0.915123	0.786561	1.0647
Age ≥ 55; Combined	12294	1541	0.979427	0.908051	1.05641	0.203971
CASP8-rs17468277
Age ≥ 55; BMI ≤ 24.99	5408	728	0.889042	0.747445	1.05746
Age ≥ 55; BMI = 25-29.99	4973	637	0.996683	0.836483	1.18756
Age ≥ 55; BMI ≥ 30.00	2600	446	0.915475	0.735887	1.13889
Age ≥ 55; Combined	12981	1811	0.933903	0.838797	1.03979	0.963909
TGFB1-rs1982073
Age ≥ 55; BMI ≤ 24.99	2813	330	0.998778	0.842961	1.1834
Age ≥ 55; BMI = 25-29.99	2818	342	1.03946	0.880736	1.22678
Age ≥ 55; BMI ≥ 30.00	1403	269	1.00924	0.833667	1.2218
Age ≥ 55; Combined	7034	941	1.01653	0.918975	1.12445	0.635356
ESR1-rs3020314
Age ≥ 55; BMI ≤ 24.99	4103	553	0.923926	0.807331	1.05736
Age ≥ 55; BMI = 25-29.99	3924	498	0.907903	0.787939	1.04613
Age ≥ 55; BMI ≥ 30.00	2047	373	0.98465	0.829323	1.16907
Age ≥ 55; Combined	10074	1424	0.932438	0.856508	1.0151	0.491431

## Sheet: Additional Data Table 7
Additional Data Table 7: Per-allele PR-positive breast cancer odds ratios (OR) and 95% confidence intervals (ORlower, ORupper) for SNPs,
stratified by age at menarche, ever having had a live birth, number of live births, age at first birth and BMI; based on data from all studies.
P-trend, p-value for linear departure from independent effects of SNP and non-genetic exposure.
	N (controls)	N (cases)	OR	ORlower	ORupper	P_trend
[FGFR2] 10q26-rs298158						(unadjusted)
Age at menarche ≤ 11	2557	1169	1.14721	1.03509	1.27147
Age at menarche = 12	3398	1562	1.32709	1.21477	1.44981
Age at menarche = 13	4741	1908	1.29255	1.19412	1.39908
Age at menarche = 14	4510	1612	1.18528	1.08889	1.29021
Age at menarche ≥ 15	3911	1373	1.35319	1.23463	1.48313
Combined	19117	7624	1.26366	1.21466	1.31464	0.0924242
8q24-rs13281615
Age at menarche ≤ 11	2388	1084	1.08594	0.975464	1.20892
Age at menarche = 12	3029	1434	1.13402	1.03271	1.24526
Age at menarche = 13	4274	1708	1.20741	1.11164	1.31143
Age at menarche = 14	3884	1372	1.15638	1.05556	1.26683
Age at menarche ≥ 15	3204	1150	1.11573	1.01056	1.23185
Combined	16779	6748	1.14626	1.09912	1.19542	0.909792
[LSP1] 11p15-rs3817198
Age at menarche ≤ 11	2510	1137	1.03025	0.922969	1.15
Age at menarche = 12	3265	1478	1.11777	1.01418	1.23194
Age at menarche = 13	4544	1792	1.09247	1.00155	1.19165
Age at menarche = 14	4330	1522	1.0494	0.95718	1.15051
Age at menarche ≥ 15	3788	1273	1.05644	0.955518	1.16803
Combined	18437	7202	1.0713	1.02606	1.11854	0.82546
[MAP3K1] 5q11-rs889312
Age at menarche ≤ 11	2662	1254	1.19232	1.07023	1.32832
Age at menarche = 12	3498	1661	1.06699	0.971402	1.17198
Age at menarche = 13	4851	2002	1.10457	1.01484	1.20223
Age at menarche = 14	4560	1654	1.08441	0.990576	1.18714
Age at menarche ≥ 15	3970	1404	1.04604	0.948763	1.15328
Combined	19541	7975	1.09412	1.04905	1.14112	0.138238
[TOX3] 16q12-rs3803662
Age at menarche ≤ 11	2663	1253	1.24755	1.12203	1.38711
Age at menarche = 12	3515	1670	1.33295	1.21342	1.46426
Age at menarche = 13	4883	2005	1.31269	1.20686	1.4278
Age at menarche = 14	4579	1654	1.26429	1.15553	1.3833
Age at menarche ≥ 15	3978	1400	1.18122	1.07226	1.30125
Combined	19618	7982	1.27054	1.2186	1.32469	0.270503
2q35-rs13387042
Age at menarche ≤ 11	3219	1362	1.17105	1.06639	1.28598
Age at menarche = 12	4495	1837	1.18607	1.09383	1.2861
Age at menarche = 13	6393	2246	1.08608	1.01	1.16789
Age at menarche = 14	6151	1911	1.15641	1.07138	1.2482
Age at menarche ≥ 15	5463	1681	1.17632	1.08391	1.27661
Combined	25721	9037	1.15046	1.10989	1.19251	0.716406
5p12-rs10941679
Age at menarche ≤ 11	3167	1378	1.10176	0.991021	1.22488
Age at menarche = 12	4308	1848	1.1428	1.04196	1.25339
Age at menarche = 13	6123	2226	1.16218	1.07117	1.26092
Age at menarche = 14	5777	1812	1.17064	1.07183	1.27855
Age at menarche ≥ 15	5234	1600	1.20077	1.09372	1.31829
Combined	24609	8864	1.15818	1.11182	1.20647	0.156646
17q23-rs6504950
Age at menarche ≤ 11	3005	1257	0.934847	0.837161	1.04393
Age at menarche = 12	4145	1664	0.880313	0.798626	0.970355
Age at menarche = 13	5840	2048	0.973143	0.894368	1.05886
Age at menarche = 14	5492	1667	0.894186	0.815365	0.980626
Age at menarche ≥ 15	4865	1469	0.880489	0.797503	0.972109
Combined	23347	8105	0.914352	0.876094	0.95428	0.593591
3p24-rs4973768
Age at menarche ≤ 11	2881	1039	1.13136	1.01861	1.25659
Age at menarche = 12	4075	1512	1.05092	0.961464	1.1487
Age at menarche = 13	5870	1831	1.09707	1.0156	1.18507
Age at menarche = 14	5768	1637	1.17365	1.08202	1.27305
Age at menarche ≥ 15	5107	1475	1.11455	1.02288	1.21443
Combined	23701	7494	1.11308	1.07094	1.15687	0.822708
CASP8-rs17468277
Age at menarche ≤ 11	3080	1291	1.01149	0.877336	1.16616
Age at menarche = 12	4305	1739	1.03311	0.91104	1.17153
Age at menarche = 13	6182	2130	0.923287	0.825626	1.0325
Age at menarche = 14	5945	1816	0.977007	0.869491	1.09782
Age at menarche ≥ 15	5329	1622	0.927694	0.819517	1.05015
Combined	24841	8598	0.968957	0.917189	1.02365	0.385116
TGFB1-rs1982073
Age at menarche ≤ 11	2418	837	1.11554	0.992161	1.25426
Age at menarche = 12	3258	1092	1.0525	0.947075	1.16965
Age at menarche = 13	4871	1334	1.04513	0.95234	1.14696
Age at menarche = 14	4586	1153	0.943082	0.854808	1.04047
Age at menarche ≥ 15	3699	928	1.05578	0.945824	1.17851
Combined	18832	5344	1.03508	0.988068	1.08433	0.297144
ESR1-rs3020314
Age at menarche ≤ 11	2291	1090	0.971586	0.867823	1.08776
Age at menarche = 12	3144	1451	1.03312	0.938824	1.13688
Age at menarche = 13	4446	1733	0.98351	0.900952	1.07363
Age at menarche = 14	4281	1539	1.03504	0.945544	1.133
Age at menarche ≥ 15	3766	1319	1.0016	0.909077	1.10355
Combined	17928	7132	1.00641	0.964249	1.05042	0.680332
[FGFR2] 10q26-rs298158
Nulliparous	2634	1169	1.28694	1.16171	1.42567
Parous	18326	7143	1.24452	1.19497	1.29613
Combined	20960	8312	1.25021	1.20387	1.29833	0.55067
8q24-rs13281615
Nulliparous	2308	1085	1.0733	0.964347	1.19455
Parous	15752	6335	1.14952	1.10092	1.20027
Combined	18060	7420	1.13857	1.09383	1.18514	0.243552
[LSP1] 11p15-rs3817198
Nulliparous	2511	1116	0.981734	0.878808	1.09672
Parous	17747	6746	1.07617	1.02957	1.12488
Combined	20258	7862	1.0626	1.0198	1.10721	0.130532
[MAP3K1] 5q11-rs889312
Nulliparous	2685	1245	1.14295	1.026	1.27323
Parous	18698	7481	1.09444	1.04814	1.14278
Combined	21383	8726	1.101	1.05769	1.14608	0.464826
[TOX3] 16q12-rs3803662
Nulliparous	2705	1247	1.33525	1.19748	1.48886
Parous	18755	7486	1.2717	1.2183	1.32745
Combined	21460	8733	1.28005	1.22995	1.33218	0.414071
2q35-rs13387042
Nulliparous	3648	1454	1.17973	1.07883	1.29006
Parous	24222	8415	1.14444	1.10285	1.18761
Combined	27870	9869	1.14954	1.11086	1.18956	0.538249
5p12-rs10941679
Nulliparous	3527	1388	1.1241	1.01297	1.24743
Parous	23101	8197	1.14486	1.09736	1.19441
Combined	26628	9585	1.14189	1.09794	1.18759	0.749609
17q23-rs6504950
Nulliparous	3374	1311	0.89793	0.807134	0.998941
Parous	22089	7619	0.907001	0.867868	0.947898
Combined	25463	8930	0.905669	0.869499	0.943343	0.864372
3p24-rs4973768
Nulliparous	3406	1250	1.18518	1.07617	1.30524
Parous	22501	7104	1.1071	1.06436	1.15155
Combined	25907	8354	1.11792	1.0779	1.15942	0.1997
CASP8-rs17468277
Nulliparous	3488	1384	1.0947	0.956202	1.25326
Parous	23490	8024	0.961147	0.9082	1.01718
Combined	26978	9408	0.979723	0.929851	1.03227	0.0831219
TGFB1-rs1982073
Nulliparous	2528	838	0.971648	0.861935	1.09533
Parous	16882	4697	1.04069	0.99065	1.09325
Combined	19410	5535	1.03041	0.984476	1.07849	0.298265
ESR1-rs3020314
Nulliparous	2385	1074	0.996066	0.890199	1.11452
Parous	16485	6353	1.0175	0.972716	1.06435
Combined	18870	7427	1.01451	0.97299	1.05779	0.73021
[FGFR2] 10q26-rs298158
Number of live births = 1	4125	1808	1.24573	1.14697	1.35299
Number of live births = 2	8702	3149	1.22911	1.15706	1.30564
Number of live births = 3	3763	1484	1.25227	1.14541	1.36909
Number of live births ≥ 4	1736	702	1.32645	1.16258	1.51343
Combined	18326	7143	1.24696	1.19722	1.29876	0.621562
8q24-rs13281615
Number of live births = 1	3347	1560	1.13307	1.03739	1.23757
Number of live births = 2	7536	2792	1.1492	1.0774	1.22579
Number of live births = 3	3331	1316	1.13797	1.03561	1.25045
Number of live births ≥ 4	1538	667	1.23149	1.07423	1.41178
Combined	15752	6335	1.1509	1.10215	1.20181	0.408082
[LSP1] 11p15-rs3817198
Number of live births = 1	3973	1696	1.03016	0.94124	1.12748
Number of live births = 2	8426	2991	1.05365	0.987019	1.12478
Number of live births = 3	3657	1409	1.11734	1.01354	1.23178
Number of live births ≥ 4	1691	650	1.22046	1.05398	1.41325
Combined	17747	6746	1.07493	1.02832	1.12367	0.0139397
[MAP3K1] 5q11-rs889312
Number of live births = 1	4184	1877	1.11452	1.02019	1.21758
Number of live births = 2	8843	3292	1.10492	1.03608	1.17834
Number of live births = 3	3884	1568	1.09247	0.993651	1.20113
Number of live births ≥ 4	1787	744	1.00221	0.87353	1.14984
Combined	18698	7481	1.0939	1.04755	1.1423	0.522907
[TOX3] 16q12-rs3803662
Number of live births = 1	4181	1875	1.23378	1.13173	1.34505
Number of live births = 2	8872	3289	1.33453	1.25144	1.42313
Number of live births = 3	3905	1569	1.28333	1.16887	1.40901
Number of live births ≥ 4	1797	753	1.08968	0.947084	1.25374
Combined	18755	7486	1.27339	1.21982	1.32932	0.260509
2q35-rs13387042
Number of live births = 1	5579	2191	1.13716	1.05656	1.2239
Number of live births = 2	11699	3686	1.14477	1.08285	1.21023
Number of live births = 3	4843	1726	1.15391	1.0633	1.25224
Number of live births ≥ 4	2101	812	1.15154	1.02184	1.29769
Combined	24222	8415	1.14535	1.10365	1.18862	0.903057
5p12-rs10941679
Number of live births = 1	5318	2099	1.16912	1.07508	1.27137
Number of live births = 2	11244	3633	1.1929	1.12014	1.27038
Number of live births = 3	4588	1666	1.0369	0.942587	1.14066
Number of live births ≥ 4	1951	799	1.08169	0.940961	1.24346
Combined	23101	8197	1.14369	1.09621	1.19324	0.0644537
17q23-rs6504950
Number of live births = 1	4872	1869	0.932288	0.851826	1.02035
Number of live births = 2	10664	3313	0.888755	0.831927	0.949464
Number of live births = 3	4556	1639	0.921819	0.837216	1.01497
Number of live births ≥ 4	1997	798	0.907894	0.791277	1.0417
Combined	22089	7619	0.907883	0.868649	0.948889	0.603097
3p24-rs4973768
Number of live births = 1	5262	1946	1.01937	0.94461	1.10004
Number of live births = 2	11015	3146	1.11816	1.05442	1.18577
Number of live births = 3	4386	1379	1.21991	1.116	1.33349
Number of live births ≥ 4	1838	633	1.0985	0.959413	1.25775
Combined	22501	7104	1.10797	1.06514	1.15253	0.0122231
CASP8-rs17468277
Number of live births = 1	5396	2068	0.959272	0.856351	1.07456
Number of live births = 2	11354	3509	0.941834	0.86499	1.02551
Number of live births = 3	4701	1658	1.00995	0.892214	1.14321
Number of live births ≥ 4	2039	789	0.944094	0.785518	1.13468
Combined	23490	8024	0.96024	0.90726	1.01631	0.717428
TGFB1-rs1982073
Number of live births = 1	3592	1191	1.09448	0.989165	1.21101
Number of live births = 2	8256	2086	0.993371	0.923238	1.06883
Number of live births = 3	3501	948	1.10665	0.992325	1.23416
Number of live births ≥ 4	1533	472	1.00344	0.860617	1.16997
Combined	16882	4697	1.04023	0.990121	1.09288	0.207291
ESR1-rs3020314
Number of live births = 1	3809	1672	1.00319	0.917666	1.09668
Number of live births = 2	7710	2792	1.02141	0.954413	1.09311
Number of live births = 3	3398	1311	1.07014	0.969276	1.18149
Number of live births ≥ 4	1568	578	0.94475	0.815635	1.0943
Combined	16485	6353	1.019	0.974065	1.06601	0.846757
[FGFR2] 10q26-rs298158
Age at first birth ≤ 19 A	1546	793	1.28959	1.13502	1.46521
Age at first birth = 20-24	6417	2619	1.23648	1.1574	1.32097
Age at first birth = 25-29	4545	1928	1.22237	1.12931	1.32309
Age at first birth ≥ 30 A	1871	963	1.4129	1.25741	1.58762
Combined	14379	6303	1.2618	1.20782	1.31819	0.262476
8q24-rs13281615
Age at first birth ≤ 19 A	1202	668	1.12171	0.974379	1.29133
Age at first birth = 20-24	5218	2257	1.16643	1.08553	1.25336
Age at first birth = 25-29	3812	1719	1.15147	1.05959	1.25132
Age at first birth ≥ 30 A	1576	851	1.12522	0.99745	1.26935
Combined	11808	5495	1.15044	1.0978	1.20561	0.538748
[LSP1] 11p15-rs3817198
Age at first birth ≤ 19 A	1494	746	1.04306	0.905826	1.20108
Age at first birth = 20-24	6199	2485	1.08845	1.01177	1.17093
Age at first birth = 25-29	4357	1804	1.06576	0.978508	1.1608
Age at first birth ≥ 30 A	1792	895	1.08357	0.956484	1.22753
Combined	13842	5930	1.07533	1.02517	1.12795	0.892403
[MAP3K1] 5q11-rs889312
Age at first birth ≤ 19 A	1596	827	1.19059	1.03787	1.36577
Age at first birth = 20-24	6557	2740	1.07459	1.00063	1.15402
Age at first birth = 25-29	4656	2044	1.06311	0.978662	1.15484
Age at first birth ≥ 30 A	1938	1025	1.0765	0.953976	1.21476
Combined	14747	6636	1.08384	1.03468	1.13534	0.58038
[TOX3] 16q12-rs3803662
Age at first birth ≤ 19 A	1603	827	1.16077	1.01521	1.32721
Age at first birth = 20-24	6591	2750	1.29241	1.20504	1.38611
Age at first birth = 25-29	4667	2043	1.24598	1.14737	1.35307
Age at first birth ≥ 30 A	1932	1022	1.24746	1.10392	1.40967
Combined	14793	6642	1.25547	1.19906	1.31453	0.859359
2q35-rs13387042
Age at first birth ≤ 19 A	2483	914	1.19177	1.064	1.3349
Age at first birth = 20-24	9793	3111	1.18669	1.11641	1.2614
Age at first birth = 25-29	7363	2338	1.09771	1.02302	1.17785
Age at first birth ≥ 30 A	3191	1196	1.07497	0.970443	1.19076
Combined	22830	7559	1.14185	1.09768	1.1878	0.0659999
5p12-rs10941679
Age at first birth ≤ 19 A	2345	906	1.05636	0.926681	1.20418
Age at first birth = 20-24	9334	3032	1.1528	1.07578	1.23533
Age at first birth = 25-29	7020	2268	1.2158	1.12084	1.3188
Age at first birth ≥ 30 A	3019	1140	1.09508	0.97356	1.23177
Combined	21718	7346	1.15088	1.10007	1.20403	0.563441
17q23-rs6504950
Age at first birth ≤ 19 A	2195	839	0.970926	0.847669	1.11211
Age at first birth = 20-24	8708	2727	0.929232	0.863222	1.00029
Age at first birth = 25-29	6808	2100	0.887219	0.815784	0.964909
Age at first birth ≥ 30 A	2983	1090	0.878839	0.779128	0.991312
Combined	20694	6756	0.912678	0.870609	0.95678	0.348954
3p24-rs4973768
Age at first birth ≤ 19 A	2295	789	1.19233	1.05703	1.34493
Age at first birth = 20-24	9070	2601	1.08947	1.02061	1.16297
Age at first birth = 25-29	6836	1883	1.13606	1.05261	1.22612
Age at first birth ≥ 30 A	2922	985	1.0638	0.953681	1.18663
Combined	21123	6258	1.11196	1.0659	1.16002	0.406653
CASP8-rs17468277
Age at first birth ≤ 19 A	2369	859	0.815214	0.681122	0.975704
Age at first birth = 20-24	9517	2976	1.00544	0.917801	1.10146
Age at first birth = 25-29	7132	2222	0.898999	0.805607	1.00322
Age at first birth ≥ 30 A	3081	1122	1.05762	0.902634	1.23921
Combined	22099	7179	0.955269	0.89929	1.01473	0.429212
TGFB1-rs1982073
Age at first birth ≤ 19 A	1602	558	0.890631	0.764236	1.03793
Age at first birth = 20-24	6857	1761	1.08452	1.0004	1.17572
Age at first birth = 25-29	5470	1285	1.07802	0.981392	1.18415
Age at first birth ≥ 30 A	2303	667	1.04872	0.916382	1.20017
Combined	16232	4271	1.05231	0.998506	1.10902	0.349177
ESR1-rs3020314
Age at first birth ≤ 19 A	1626	720	1.10169	0.959877	1.26444
Age at first birth = 20-24	7026	2466	1.0046	0.934773	1.07964
Age at first birth = 25-29	5124	1813	0.992523	0.912135	1.08
Age at first birth ≥ 30 A	2167	925	1.01377	0.897268	1.14541
Combined	15943	5924	1.01296	0.966445	1.06171	0.338271
[FGFR2] 10q26-rs298158
Age < 55; BMI ≤ 24.99	2780	1928	1.2626	1.15371	1.38177
Age < 55; BMI = 25-29.99	1538	1129	1.23237	1.09342	1.38899
Age < 55; BMI ≥ 30.00	908	574	1.20685	1.02458	1.42155
Age < 55; Combined	5226	3631	1.24422	1.16481	1.32905	0.293681
8q24-rs13281615
Age < 55; BMI ≤ 24.99	2666	1859	1.2344	1.12595	1.35328
Age < 55; BMI = 25-29.99	1462	1057	1.14375	1.01368	1.2905
Age < 55; BMI ≥ 30.00	844	518	1.38681	1.16942	1.6446
Age < 55; Combined	4972	3434	1.22767	1.14767	1.31325	0.857076
[LSP1] 11p15-rs3817198
Age < 55; BMI ≤ 24.99	2633	1822	1.0953	0.992377	1.2089
Age < 55; BMI = 25-29.99	1487	1062	1.06689	0.938936	1.21228
Age < 55; BMI ≥ 30.00	886	543	1.07086	0.899724	1.27455
Age < 55; Combined	5006	3427	1.08229	1.00773	1.16237	0.782504
[MAP3K1] 5q11-rs889312
Age < 55; BMI ≤ 24.99	2869	2021	1.12884	1.02672	1.24112
Age < 55; BMI = 25-29.99	1583	1161	1.21002	1.06499	1.37481
Age < 55; BMI ≥ 30.00	948	596	1.05618	0.891359	1.25147
Age < 55; Combined	5400	3778	1.13953	1.06308	1.22148	0.304032
[TOX3] 16q12-rs3803662
Age < 55; BMI ≤ 24.99	2883	2027	1.32039	1.20118	1.45142
Age < 55; BMI = 25-29.99	1597	1160	1.39362	1.22827	1.58123
Age < 55; BMI ≥ 30.00	946	597	1.06239	0.897161	1.25805
Age < 55; Combined	5426	3784	1.29405	1.20761	1.38668	0.0692077
2q35-rs13387042
Age < 55; BMI ≤ 24.99	3139	2145	1.20278	1.107	1.30685
Age < 55; BMI = 25-29.99	1735	1243	1.11653	1.00036	1.24619
Age < 55; BMI ≥ 30.00	1024	656	1.19149	1.0259	1.38381
Age < 55; Combined	5898	4044	1.17414	1.10508	1.24751	0.500465
5p12-rs10941679
Age < 55; BMI ≤ 24.99	3042	2129	1.13544	1.03185	1.24943
Age < 55; BMI = 25-29.99	1686	1238	1.04845	0.922273	1.19189
Age < 55; BMI ≥ 30.00	1002	653	1.14078	0.963237	1.35105
Age < 55; Combined	5730	4020	1.10977	1.03491	1.19005	0.982447
17q23-rs6504950
Age < 55; BMI ≤ 24.99	2686	1905	0.946113	0.856619	1.04496
Age < 55; BMI = 25-29.99	1330	1065	0.89493	0.77705	1.03069
Age < 55; BMI ≥ 30.00	739	577	1.08804	0.898524	1.31752
Age < 55; Combined	4755	3547	0.951457	0.882876	1.02537	0.113298
3p24-rs4973768
Age < 55; BMI ≤ 24.99	2537	1664	1.16335	1.05823	1.27892
Age < 55; BMI = 25-29.99	1438	1002	1.20573	1.06444	1.36577
Age < 55; BMI ≥ 30.00	837	509	1.18911	1.00702	1.40413
Age < 55; Combined	4812	3175	1.18047	1.10209	1.26442	0.909453
CASP8-rs17468277
Age < 55; BMI ≤ 24.99	2747	1915	1.04468	0.916268	1.19109
Age < 55; BMI = 25-29.99	1546	1121	0.884756	0.744861	1.05093
Age < 55; BMI ≥ 30.00	942	601	1.00607	0.803175	1.26021
Age < 55; Combined	5235	3637	0.986515	0.897413	1.08446	0.726079
TGFB1-rs1982073
Age < 55; BMI ≤ 24.99	2030	1428	1.07271	0.967431	1.18945
Age < 55; BMI = 25-29.99	1101	847	1.08121	0.944834	1.23727
Age < 55; BMI ≥ 30.00	648	400	0.923886	0.763223	1.11837
Age < 55; Combined	3779	2675	1.05059	0.974207	1.13296	0.288108
ESR1-rs3020314					.
Age < 55; BMI ≤ 24.99	1910	1635	1.0195	0.916481	1.13411
Age < 55; BMI = 25-29.99	1098	968	1.09264	0.949466	1.25739
Age < 55; BMI ≥ 30.00	696	501	1.02762	0.855619	1.2342
Age < 55; Combined	3704	3104	1.04243	0.965139	1.12592	0.496529
[FGFR2] 10q26-rs298158
Age ≥ 55; BMI ≤ 24.99	4284	1628	1.27994	1.17668	1.39226
Age ≥ 55; BMI = 25-29.99	4147	1586	1.27689	1.17235	1.39076
Age ≥ 55; BMI ≥ 30.00	2203	980	1.18839	1.064	1.32732
Age ≥ 55; Combined	10634	4194	1.25742	1.19283	1.32551	0.844045
8q24-rs13281615
Age ≥ 55; BMI ≤ 24.99	3251	1338	1.1141	1.01414	1.22391
Age ≥ 55; BMI = 25-29.99	3100	1262	1.12124	1.01858	1.23423
Age ≥ 55; BMI ≥ 30.00	1622	833	1.08632	0.95907	1.23045
Age ≥ 55; Combined	7973	3433	1.11047	1.04661	1.17824	0.75246
[LSP1] 11p15-rs3817198
Age ≥ 55; BMI ≤ 24.99	4059	1544	1.07865	0.983079	1.18352
Age ≥ 55; BMI = 25-29.99	3997	1485	1.05258	0.95874	1.1556
Age ≥ 55; BMI ≥ 30.00	2121	923	0.980325	0.86597	1.10978
Age ≥ 55; Combined	10177	3952	1.04618	0.987053	1.10885	0.606583
[MAP3K1] 5q11-rs889312
Age ≥ 55; BMI ≤ 24.99	4397	1738	1.02039	0.932527	1.11653
Age ≥ 55; BMI = 25-29.99	4231	1666	1.0458	0.95474	1.14555
Age ≥ 55; BMI ≥ 30.00	2254	1022	1.04259	0.924174	1.17617
Age ≥ 55; Combined	10882	4426	1.03499	0.978061	1.09523	0.957175
[TOX3] 16q12-rs3803662
Age ≥ 55; BMI ≤ 24.99	4419	1740	1.19516	1.09354	1.30621
Age ≥ 55; BMI = 25-29.99	4242	1657	1.35602	1.23852	1.48467
Age ≥ 55; BMI ≥ 30.00	2253	1028	1.15395	1.02582	1.29808
Age ≥ 55; Combined	10914	4425	1.2438	1.17622	1.31527	0.429826
2q35-rs13387042
Age ≥ 55; BMI ≤ 24.99	5530	2130	1.11977	1.04128	1.20417
Age ≥ 55; BMI = 25-29.99	5073	1998	1.17626	1.08912	1.27037
Age ≥ 55; BMI ≥ 30.00	2654	1164	1.14082	1.03194	1.26118
Age ≥ 55; Combined	13257	5292	1.14492	1.09259	1.19976	0.881404
5p12-rs10941679
Age ≥ 55; BMI ≤ 24.99	4971	1900	1.15424	1.05686	1.2606
Age ≥ 55; BMI = 25-29.99	4564	1800	1.18674	1.08553	1.2974
Age ≥ 55; BMI ≥ 30.00	2509	1088	1.11765	0.993455	1.25737
Age ≥ 55; Combined	12044	4788	1.15836	1.096	1.22427	0.706713
17q23-rs6504950
Age ≥ 55; BMI ≤ 24.99	5194	2025	0.90878	0.835027	0.989046
Age ≥ 55; BMI = 25-29.99	4592	1831	0.884117	0.808351	0.966984
Age ≥ 55; BMI ≥ 30.00	2186	990	0.909002	0.802037	1.03023
Age ≥ 55; Combined	11972	4846	0.899357	0.851032	0.950425	0.442264
3p24-rs4973768
Age ≥ 55; BMI ≤ 24.99	5153	1820	1.12938	1.04493	1.22065
Age ≥ 55; BMI = 25-29.99	4702	1762	1.05451	0.973972	1.14171
Age ≥ 55; BMI ≥ 30.00	2439	1002	1.10212	0.991693	1.22485
Age ≥ 55; Combined	12294	4584	1.0943	1.0418	1.14945	0.106947
CASP8-rs17468277
Age ≥ 55; BMI ≤ 24.99	5408	2117	0.950719	0.850257	1.06305
Age ≥ 55; BMI = 25-29.99	4973	1965	1.00934	0.902005	1.12945
Age ≥ 55; BMI ≥ 30.00	2600	1149	0.957959	0.824111	1.11355
Age ≥ 55; Combined	12981	5231	0.974583	0.908564	1.0454	0.952098
TGFB1-rs1982073
Age ≥ 55; BMI ≤ 24.99	2813	867	1.06002	0.946354	1.18734
Age ≥ 55; BMI = 25-29.99	2818	949	1.02193	0.915668	1.14052
Age ≥ 55; BMI ≥ 30.00	1403	633	0.998605	0.867688	1.14928
Age ≥ 55; Combined	7034	2449	1.03003	0.961421	1.10354	0.0758882
ESR1-rs3020314
Age ≥ 55; BMI ≤ 24.99	4103	1530	0.952157	0.870333	1.04167
Age ≥ 55; BMI = 25-29.99	3924	1508	0.962643	0.87873	1.05457
Age ≥ 55; BMI ≥ 30.00	2047	889	1.01807	0.900656	1.1508
Age ≥ 55; Combined	10074	3927	0.969985	0.916489	1.0266	0.513618

## Sheet: Additional Data Table 8
Additional Data Table 8: Per-allele PR-negative breast cancer odds ratios (OR) and 95% confidence intervals (ORlower, ORupper) for SNPs,
stratified by age at menarche, ever having had a live birth, number of live births, age at first birth and BMI; based on data from all studies.
P-trend, p-value for linear departure from independent effects of SNP and non-genetic exposure.
	N (controls)	N (cases)	OR	ORlower	ORupper	P_trend
[FGFR2] 10q26-rs298158						(unadjusted)
Age at menarche ≤ 11	2557	580	1.0855	0.950313	1.23991
Age at menarche = 12	3398	866	1.16022	1.03962	1.29481
Age at menarche = 13	4741	1139	1.09221	0.993149	1.20115
Age at menarche = 14	4510	944	1.11437	1.00357	1.2374
Age at menarche ≥ 15	3911	848	1.23874	1.10945	1.38311
Combined	19117	4377	1.13646	1.08254	1.19307	0.0927521
8q24-rs13281615
Age at menarche ≤ 11	2388	550	1.07353	0.935641	1.23174
Age at menarche = 12	3029	796	1.00131	0.891423	1.12475
Age at menarche = 13	4274	1067	1.16571	1.05644	1.28628
Age at menarche = 14	3884	796	1.0433	0.932162	1.16769
Age at menarche ≥ 15	3204	712	1.07417	0.954225	1.20919
Combined	16779	3921	1.07669	1.02278	1.13344	0.877528
[LSP1] 11p15-rs3817198
Age at menarche ≤ 11	2510	562	1.01727	0.881754	1.17362
Age at menarche = 12	3265	832	1.16454	1.03521	1.31002
Age at menarche = 13	4544	1078	1.09377	0.986476	1.21273
Age at menarche = 14	4330	882	1.05674	0.944131	1.18279
Age at menarche ≥ 15	3788	797	1.07139	0.951146	1.20684
Combined	18437	4151	1.08406	1.0287	1.1424	0.791659
[MAP3K1] 5q11-rs889312
Age at menarche ≤ 11	2662	612	1.15536	1.00526	1.32788
Age at menarche = 12	3498	896	1.02541	0.911225	1.15391
Age at menarche = 13	4851	1174	1.08107	0.976133	1.1973
Age at menarche = 14	4560	950	1.14023	1.02106	1.27331
Age at menarche ≥ 15	3970	860	1.13498	1.01046	1.27484
Combined	19541	4492	1.10302	1.04749	1.1615	0.531766
[TOX3] 16q12-rs3803662
Age at menarche ≤ 11	2663	610	1.1711	1.02035	1.34412
Age at menarche = 12	3515	908	1.20769	1.07421	1.35775
Age at menarche = 13	4883	1182	1.13404	1.02375	1.25621
Age at menarche = 14	4579	952	1.16304	1.04151	1.29876
Age at menarche ≥ 15	3978	858	1.16105	1.03257	1.30552
Combined	19618	4510	1.16477	1.10619	1.22646	0.967769
2q35-rs13387042
Age at menarche ≤ 11	3219	668	1.0853	0.961371	1.2252
Age at menarche = 12	4495	978	1.09111	0.985377	1.20819
Age at menarche = 13	6393	1284	1.05076	0.961265	1.14859
Age at menarche = 14	6151	1058	1.09622	0.995929	1.2066
Age at menarche ≥ 15	5463	997	1.05957	0.958559	1.17123
Combined	25721	4985	1.07477	1.02765	1.12404	0.457396
5p12-rs10941679
Age at menarche ≤ 11	3167	683	1.05659	0.921603	1.21134
Age at menarche = 12	4308	957	0.984861	0.874298	1.1094
Age at menarche = 13	6123	1289	1.11031	1.00601	1.22542
Age at menarche = 14	5777	1017	0.994187	0.889208	1.11156
Age at menarche ≥ 15	5234	969	0.968307	0.862038	1.08768
Combined	24609	4915	1.02557	0.974379	1.07946	0.3875
17q23-rs6504950
Age at menarche ≤ 11	3005	594	0.94278	0.814291	1.09154
Age at menarche = 12	4145	813	0.856268	0.754139	0.972228
Age at menarche = 13	5840	1091	1.02032	0.918429	1.13351
Age at menarche = 14	5492	849	0.956647	0.849931	1.07676
Age at menarche ≥ 15	4865	811	0.964878	0.8548	1.08913
Combined	23347	4158	0.952926	0.902517	1.00615	0.465079
3p24-rs4973768
Age at menarche ≤ 11	2881	525	1.16035	1.01442	1.32727
Age at menarche = 12	4075	778	1.00858	0.900101	1.13013
Age at menarche = 13	5870	1060	1.04321	0.948573	1.1473
Age at menarche = 14	5768	904	1.14317	1.03289	1.26522
Age at menarche ≥ 15	5107	852	1.00044	0.900023	1.11205
Combined	23701	4119	1.0639	1.01377	1.1165	0.31564
CASP8-rs17468277
Age at menarche ≤ 11	3080	625	0.830472	0.680745	1.01313
Age at menarche = 12	4305	907	0.920701	0.781532	1.08465
Age at menarche = 13	6182	1220	0.897887	0.78336	1.02916
Age at menarche = 14	5945	1009	0.859925	0.739737	0.99964
Age at menarche ≥ 15	5329	944	0.866264	0.740428	1.01348
Combined	24841	4705	0.878202	0.818378	0.9424	0.915351
TGFB1-rs1982073
Age at menarche ≤ 11	2418	420	1.18835	1.02211	1.38164
Age at menarche = 12	3258	595	1.11891	0.982132	1.27474
Age at menarche = 13	4871	840	1.13317	1.01591	1.26397
Age at menarche = 14	4586	673	0.994753	0.881498	1.12256
Age at menarche ≥ 15	3699	599	1.0962	0.962869	1.24799
Combined	18832	3127	1.09912	1.03874	1.16301	0.126503
ESR1-rs3020314
Age at menarche ≤ 11	2291	519	1.03961	0.900256	1.20053
Age at menarche = 12	3144	751	1.06953	0.948793	1.20563
Age at menarche = 13	4446	1004	1.08912	0.979539	1.21095
Age at menarche = 14	4281	862	1.00437	0.897908	1.12345
Age at menarche ≥ 15	3766	810	0.938916	0.834366	1.05657
Combined	17928	3946	1.02792	0.975038	1.08367	0.0712958
[FGFR2] 10q26-rs298158
Nulliparous	2634	641	1.11322	0.98004	1.26449
Parous	18326	4025	1.13	1.07451	1.18836
Combined	20960	4666	1.12772	1.07612	1.1818	0.830414
8q24-rs13281615
Nulliparous	2308	580	1.16336	1.01813	1.3293
Parous	15752	3609	1.07248	1.01686	1.13115
Combined	18060	4189	1.0845	1.03214	1.13951	0.266773
[LSP1] 11p15-rs3817198
Nulliparous	2511	609	1.13713	0.993932	1.30097
Parous	17747	3809	1.06729	1.01068	1.12708
Combined	20258	4418	1.07681	1.02375	1.13261	0.392718
[MAP3K1] 5q11-rs889312
Nulliparous	2685	674	1.17026	1.02571	1.33517
Parous	18698	4158	1.10501	1.04759	1.16557
Combined	21383	4832	1.11391	1.06014	1.17041	0.429655
[TOX3] 16q12-rs3803662
Nulliparous	2705	672	1.2679	1.10847	1.45025
Parous	18755	4173	1.14876	1.08889	1.21191
Combined	21460	4845	1.16425	1.10778	1.22361	0.181879
2q35-rs13387042
Nulliparous	3648	745	1.10921	0.987955	1.24535
Parous	24222	4614	1.08242	1.03347	1.13369
Combined	27870	5359	1.08607	1.04036	1.13378	0.700512
5p12-rs10941679
Nulliparous	3527	713	0.975332	0.852454	1.11592
Parous	23101	4535	1.01791	0.96517	1.07354
Combined	26628	5248	1.01203	0.963166	1.06337	0.562385
17q23-rs6504950
Nulliparous	3374	626	1.00196	0.873061	1.14989
Parous	22089	3900	0.960619	0.908374	1.01587
Combined	25463	4526	0.966332	0.917535	1.01772	0.578939
3p24-rs4973768
Nulliparous	3406	632	1.10089	0.97237	1.2464
Parous	22501	3847	1.07693	1.02485	1.13166
Combined	25907	4479	1.08019	1.03158	1.13109	0.746899
CASP8-rs17468277
Nulliparous	3488	701	0.891001	0.742449	1.06928
Parous	23490	4377	0.881809	0.819842	0.94846
Combined	26978	5078	0.883065	0.825283	0.944892	0.917619
TGFB1-rs1982073
Nulliparous	2528	456	0.997537	0.859404	1.15787
Parous	16882	2760	1.12541	1.06	1.19486
Combined	19410	3216	1.10664	1.04681	1.16989	0.140024
ESR1-rs3020314
Nulliparous	2385	584	1.02797	0.896094	1.17926
Parous	16485	3559	1.01545	0.960527	1.07351
Combined	18870	4143	1.0172	0.966102	1.07101	0.871192
[FGFR2] 10q26-rs298158
Number of live births = 1	4125	1093	1.17145	1.06119	1.29316
Number of live births = 2	8702	1758	1.13008	1.04816	1.21841
Number of live births = 3	3763	791	1.16322	1.03894	1.30237
Number of live births ≥ 4	1736	383	0.981366	0.8318	1.15783
Combined	18326	4025	1.1322	1.07655	1.19073	0.114139
8q24-rs13281615
Number of live births = 1	3347	952	1.14036	1.02686	1.26641
Number of live births = 2	7536	1561	1.00821	0.930237	1.09272
Number of live births = 3	3331	729	1.04663	0.930522	1.17722
Number of live births ≥ 4	1538	367	1.2758	1.07596	1.51275
Combined	15752	3609	1.07321	1.01749	1.13198	0.297894
[LSP1] 11p15-rs3817198
Number of live births = 1	3973	1042	1.05251	0.946126	1.17085
Number of live births = 2	8426	1667	1.03656	0.955719	1.12423
Number of live births = 3	3657	743	1.07886	0.953773	1.22036
Number of live births ≥ 4	1691	357	1.25606	1.04718	1.50661
Combined	17747	3809	1.06693	1.01029	1.12676	0.057419
[MAP3K1] 5q11-rs889312
Number of live births = 1	4184	1115	1.12549	1.01254	1.25104
Number of live births = 2	8843	1801	1.11587	1.02988	1.20903
Number of live births = 3	3884	834	1.07882	0.958475	1.21429
Number of live births ≥ 4	1787	408	1.05344	0.88792	1.24981
Combined	18698	4158	1.10437	1.04692	1.16497	0.235236
[TOX3] 16q12-rs3803662
Number of live births = 1	4181	1118	1.17001	1.05338	1.29954
Number of live births = 2	8872	1810	1.12823	1.04028	1.22362
Number of live births = 3	3905	832	1.15311	1.02396	1.29855
Number of live births ≥ 4	1797	413	1.18777	1.00313	1.40638
Combined	18755	4173	1.14991	1.08992	1.21321	0.75589
2q35-rs13387042
Number of live births = 1	5579	1264	1.07715	0.985251	1.17762
Number of live births = 2	11699	2014	1.10064	1.02648	1.18016
Number of live births = 3	4843	897	1.06081	0.955668	1.17752
Number of live births ≥ 4	2101	439	1.06677	0.917715	1.24003
Combined	24222	4614	1.08319	1.03416	1.13454	0.580382
5p12-rs10941679
Number of live births = 1	5318	1197	1.02337	0.922072	1.13579
Number of live births = 2	11244	1999	1.00515	0.928023	1.08869
Number of live births = 3	4588	897	1.00245	0.889446	1.12981
Number of live births ≥ 4	1951	442	1.09193	0.919912	1.29612
Combined	23101	4535	1.01735	0.964613	1.07297	0.33488
17q23-rs6504950
Number of live births = 1	4872	967	1.02614	0.917082	1.14817
Number of live births = 2	10664	1696	0.974662	0.896833	1.05925
Number of live births = 3	4556	820	0.894999	0.789384	1.01474
Number of live births ≥ 4	1997	417	0.883439	0.740907	1.05339
Combined	22089	3900	0.960607	0.908314	1.01591	0.197352
3p24-rs4973768
Number of live births = 1	5262	1103	1.07646	0.979842	1.1826
Number of live births = 2	11015	1710	1.09154	1.01371	1.17534
Number of live births = 3	4386	713	1.05512	0.941665	1.18224
Number of live births ≥ 4	1838	321	1.04121	0.875527	1.23826
Combined	22501	3847	1.07616	1.02406	1.13091	0.339783
CASP8-rs17468277
Number of live births = 1	5396	1189	0.866855	0.750781	1.00087
Number of live births = 2	11354	1901	0.88062	0.789495	0.982262
Number of live births = 3	4701	873	0.896915	0.763438	1.05373
Number of live births ≥ 4	2039	414	0.895199	0.704801	1.13703
Combined	23490	4377	0.881664	0.819666	0.948351	0.941194
TGFB1-rs1982073
Number of live births = 1	3592	751	1.08364	0.962272	1.22032
Number of live births = 2	8256	1211	1.15103	1.0525	1.25878
Number of live births = 3	3501	540	1.16996	1.02336	1.33757
Number of live births ≥ 4	1533	258	1.03175	0.85203	1.24937
Combined	16882	2760	1.12503	1.05958	1.19451	0.799805
ESR1-rs3020314
Number of live births = 1	3809	1022	1.04312	0.938455	1.15946
Number of live births = 2	7710	1546	1.01385	0.932367	1.10245
Number of live births = 3	3398	669	1.01292	0.890992	1.15154
Number of live births ≥ 4	1568	322	0.968871	0.807469	1.16254
Combined	16485	3559	1.01734	0.962256	1.07559	0.575688
[FGFR2] 10q26-rs298158
Age at first birth ≤ 19 A	1546	447	1.16856	0.999046	1.36683
Age at first birth = 20-24	6417	1531	1.09167	1.00631	1.18426
Age at first birth = 25-29	4545	1043	1.19671	1.08349	1.32176
Age at first birth ≥ 30 A	1871	526	1.14778	0.99313	1.3265
Combined	14379	3547	1.13898	1.0789	1.20242	0.684908
8q24-rs13281615
Age at first birth ≤ 19 A	1202	399	1.03864	0.878578	1.22787
Age at first birth = 20-24	5218	1320	1.13917	1.04361	1.24348
Age at first birth = 25-29	3812	941	1.01525	0.913776	1.128
Age at first birth ≥ 30 A	1576	473	1.04589	0.901944	1.21281
Combined	11808	3133	1.07464	1.01446	1.1384	0.225634
[LSP1] 11p15-rs3817198
Age at first birth ≤ 19 A	1494	430	1.09448	0.923445	1.29718
Age at first birth = 20-24	6199	1451	1.07019	0.978936	1.16994
Age at first birth = 25-29	4357	972	1.07243	0.964149	1.19288
Age at first birth ≥ 30 A	1792	492	1.03028	0.881552	1.2041
Combined	13842	3345	1.06795	1.00701	1.13257	0.644311
[MAP3K1] 5q11-rs889312
Age at first birth ≤ 19 A	1596	458	1.09304	0.922711	1.29482
Age at first birth = 20-24	6557	1564	1.11184	1.01948	1.21257
Age at first birth = 25-29	4656	1101	1.12463	1.01482	1.24632
Age at first birth ≥ 30 A	1938	556	1.03913	0.891255	1.21153
Combined	14747	3679	1.10313	1.0417	1.16819	0.486686
[TOX3] 16q12-rs3803662
Age at first birth ≤ 19 A	1603	462	1.01087	0.856474	1.19309
Age at first birth = 20-24	6591	1575	1.20365	1.10376	1.31258
Age at first birth = 25-29	4667	1105	1.13191	1.01974	1.25642
Age at first birth ≥ 30 A	1932	553	1.24003	1.067	1.44112
Combined	14793	3695	1.16193	1.09734	1.23034	0.636828
2q35-rs13387042
Age at first birth ≤ 19 A	2483	503	1.16194	1.01021	1.33647
Age at first birth = 20-24	9793	1766	1.0748	0.996476	1.15928
Age at first birth = 25-29	7363	1230	1.10817	1.01284	1.21247
Age at first birth ≥ 30 A	3191	632	1.0375	0.913226	1.17868
Combined	22830	4131	1.08957	1.03707	1.14472	0.697803
5p12-rs10941679
Age at first birth ≤ 19 A	2345	508	0.989187	0.84186	1.1623
Age at first birth = 20-24	9334	1719	1.05431	0.967777	1.14857
Age at first birth = 25-29	7020	1229	1.05948	0.955834	1.17437
Age at first birth ≥ 30 A	3019	597	0.902403	0.773993	1.05212
Combined	21718	4053	1.0252	0.968729	1.08497	0.921342
17q23-rs6504950
Age at first birth ≤ 19 A	2195	416	0.949513	0.797068	1.13111
Age at first birth = 20-24	8708	1424	0.975151	0.888444	1.07032
Age at first birth = 25-29	6808	1046	0.907463	0.814122	1.01151
Age at first birth ≥ 30 A	2983	533	0.947714	0.812857	1.10495
Combined	20694	3419	0.946448	0.891068	1.00527	0.619559
3p24-rs4973768
Age at first birth ≤ 19 A	2295	422	1.12733	0.969905	1.31031
Age at first birth = 20-24	9070	1472	1.00938	0.930953	1.09442
Age at first birth = 25-29	6836	984	1.11852	1.01424	1.23352
Age at first birth ≥ 30 A	2922	496	1.08333	0.940499	1.24786
Combined	21123	3374	1.06586	1.01049	1.12427	0.531682
CASP8-rs17468277
Age at first birth ≤ 19 A	2369	457	0.794836	0.632017	0.999599
Age at first birth = 20-24	9517	1684	0.881039	0.783799	0.990342
Age at first birth = 25-29	7132	1163	0.793142	0.685339	0.917903
Age at first birth ≥ 30 A	3081	596	1.15301	0.950583	1.39854
Combined	22099	3900	0.879959	0.814331	0.950876	0.138837
TGFB1-rs1982073
Age at first birth ≤ 19 A	1602	324	1.15394	0.958679	1.38898
Age at first birth = 20-24	6857	1075	1.16416	1.05676	1.28248
Age at first birth = 25-29	5470	672	1.08367	0.961431	1.22145
Age at first birth ≥ 30 A	2303	367	0.988363	0.835824	1.16874
Combined	16232	2438	1.11176	1.04233	1.18583	0.0323247
ESR1-rs3020314
Age at first birth ≤ 19 A	1626	391	1.09034	0.920539	1.29147
Age at first birth = 20-24	7026	1404	0.97771	0.894598	1.06854
Age at first birth = 25-29	5124	932	1.00182	0.898726	1.11675
Age at first birth ≥ 30 A	2167	513	1.10271	0.949954	1.28004
Combined	15943	3240	1.01607	0.958245	1.07739	0.553792
[FGFR2] 10q26-rs298158
Age < 55; BMI ≤ 24.99	2780	1056	0.943004	1.1677	0.37691
Age < 55; BMI = 25-29.99	1538	605	0.956037	1.27639	0.176961
Age < 55; BMI ≥ 30.00	908	314	0.924659	1.37345	0.236441
Age < 55; Combined	5226	1975	0.995911	1.16602	0.0631467	0.810102
8q24-rs13281615
Age < 55; BMI ≤ 24.99	2666	1014	1.03954	1.29531	0.00802334
Age < 55; BMI = 25-29.99	1462	584	0.91937	1.23074	0.406414
Age < 55; BMI ≥ 30.00	844	300	0.935465	1.39977	0.189816
Age < 55; Combined	4972	1898	1.04015	1.22223	0.00353958	0.559944
[LSP1] 11p15-rs3817198
Age < 55; BMI ≤ 24.99	2633	1004	0.922832	1.16615	0.538732
Age < 55; BMI = 25-29.99	1487	563	0.933081	1.26669	0.283832
Age < 55; BMI ≥ 30.00	886	297	0.759829	1.15555	0.543083
Age < 55; Combined	5006	1864	0.950587	1.12679	0.428486	0.325205
[MAP3K1] 5q11-rs889312
Age < 55; BMI ≤ 24.99	2869	1097	1.00229	1.25844	0.0455708
Age < 55; BMI = 25-29.99	1583	620	0.904526	1.24056	0.474701
Age < 55; BMI ≥ 30.00	948	320	0.877699	1.33718	0.456042
Age < 55; Combined	5400	2037	1.00895	1.19486	0.0302698	0.67743
[TOX3] 16q12-rs3803662
Age < 55; BMI ≤ 24.99	2883	1098	1.03399	1.29915	0.0112763
Age < 55; BMI = 25-29.99	1597	625	0.980707	1.3325	0.0871045
Age < 55; BMI ≥ 30.00	946	320	0.862283	1.30483	0.576947
Age < 55; Combined	5426	2043	1.04617	1.23701	0.00256312	0.763944
2q35-rs13387042
Age < 55; BMI ≤ 24.99	3139	1175	1.0414	1.27017	0.00576814
Age < 55; BMI = 25-29.99	1735	654	0.875506	1.14375	0.992046
Age < 55; BMI ≥ 30.00	1024	335	0.920005	1.32726	0.285424
Age < 55; Combined	5898	2164	1.01905	1.17943	0.0136587	0.305101
5p12-rs10941679
Age < 55; BMI ≤ 24.99	3042	1171	0.862984	1.08948	0.604108
Age < 55; BMI = 25-29.99	1686	641	0.881256	1.19458	0.740572
Age < 55; BMI ≥ 30.00	1002	341	0.901446	1.36472	0.327455
Age < 55; Combined	5730	2153	0.927017	1.09762	0.840365	0.631855
17q23-rs6504950
Age < 55; BMI ≤ 24.99	2686	999	0.804041	1.02852	0.13046
Age < 55; BMI = 25-29.99	1330	527	0.78813	1.11191	0.452183
Age < 55; BMI ≥ 30.00	739	266	0.892663	1.4424	0.301874
Age < 55; Combined	4755	1792	0.863447	1.03885	0.249285	0.104817
3p24-rs4973768
Age < 55; BMI ≤ 24.99	2537	919	1.04663	1.31108	0.00590567
Age < 55; BMI = 25-29.99	1438	535	0.924789	1.25094	0.344465
Age < 55; BMI ≥ 30.00	837	265	0.8209	1.2297	0.963562
Age < 55; Combined	4812	1719	1.02518	1.20895	0.0107345	0.243591
CASP8-rs17468277
Age < 55; BMI ≤ 24.99	2747	1026	0.834281	1.14977	0.799209
Age < 55; BMI = 25-29.99	1546	582	0.605666	0.942438	0.0129327
Age < 55; BMI ≥ 30.00	942	310	0.489818	0.913099	0.0113349
Age < 55; Combined	5235	1918	0.757579	0.962344	0.00962822	0.0519127
TGFB1-rs1982073
Age < 55; BMI ≤ 24.99	2030	764	0.933239	1.19237	0.392736
Age < 55; BMI = 25-29.99	1101	460	1.11523	1.53675	0.00098981
Age < 55; BMI ≥ 30.00	648	233	0.849345	1.32045	0.610468
Age < 55; Combined	3779	1457	1.03205	1.23328	0.00794707	0.664841
ESR1-rs3020314
Age < 55; BMI ≤ 24.99	1910	864	0.989862	1.27125	0.0718048
Age < 55; BMI = 25-29.99	1098	501	0.969799	1.35586	0.109317
Age < 55; BMI ≥ 30.00	696	257	0.87139	1.34845	0.469049
Age < 55; Combined	3704	1622	1.02465	1.22941	0.0129939	0.926637
[FGFR2] 10q26-rs298158
Age ≥ 55; BMI ≤ 24.99	4284	958	1.09563	1.35047	0.00024076
Age ≥ 55; BMI = 25-29.99	4147	869	0.965341	1.19594	0.188684
Age ≥ 55; BMI ≥ 30.00	2203	549	1.01954	1.34286	0.0253898
Age ≥ 55; Combined	10634	2376	1.0773	1.22867	2.917e-05	0.530859
8q24-rs13281615
Age ≥ 55; BMI ≤ 24.99	3251	761	0.933531	1.17828	0.422555
Age ≥ 55; BMI = 25-29.99	3100	728	1.02667	1.29938	0.0164865
Age ≥ 55; BMI ≥ 30.00	1622	466	0.892228	1.20951	0.623599
Age ≥ 55; Combined	7973	1955	1.00936	1.16772	0.0270727	0.699551
[LSP1] 11p15-rs3817198
Age ≥ 55; BMI ≤ 24.99	4059	900	0.899657	1.13052	0.884482
Age ≥ 55; BMI = 25-29.99	3997	824	0.933213	1.18024	0.420124
Age ≥ 55; BMI ≥ 30.00	2121	519	1.09886	1.47936	0.00136096
Age ≥ 55; Combined	10177	2243	1.00565	1.16056	0.0345045	0.0407405
[MAP3K1] 5q11-rs889312
Age ≥ 55; BMI ≤ 24.99	4397	996	1.05475	1.30717	0.00334799
Age ≥ 55; BMI = 25-29.99	4231	903	0.93368	1.17401	0.432104
Age ≥ 55; BMI ≥ 30.00	2254	564	0.96287	1.29328	0.145049
Age ≥ 55; Combined	10882	2463	1.03888	1.19303	0.00236041	0.762322
[TOX3] 16q12-rs3803662
Age ≥ 55; BMI ≤ 24.99	4419	1002	1.13935	1.41299	1.453e-05
Age ≥ 55; BMI = 25-29.99	4242	901	0.985849	1.24312	0.085604
Age ≥ 55; BMI ≥ 30.00	2253	566	1.03462	1.38266	0.0155146
Age ≥ 55; Combined	10914	2469	1.11215	1.27739	6.768e-07	0.230755
2q35-rs13387042
Age ≥ 55; BMI ≤ 24.99	5530	1186	1.02038	1.22746	0.0169422
Age ≥ 55; BMI = 25-29.99	5073	1040	1.05598	1.28785	0.00240054
Age ≥ 55; BMI ≥ 30.00	2654	630	0.855653	1.10185	0.648011
Age ≥ 55; Combined	13257	2856	1.03697	1.16846	0.00162062	0.0242421
5p12-rs10941679
Age ≥ 55; BMI ≤ 24.99	4971	1101	0.921814	1.14494	0.625749
Age ≥ 55; BMI = 25-29.99	4564	956	0.936243	1.1791	0.400779
Age ≥ 55; BMI ≥ 30.00	2509	590	0.926421	1.24367	0.345835
Age ≥ 55; Combined	12044	2647	0.975614	1.12132	0.205974	0.627561
17q23-rs6504950
Age ≥ 55; BMI ≤ 24.99	5194	1052	0.838039	1.03881	0.205865
Age ≥ 55; BMI = 25-29.99	4592	877	0.894473	1.12932	0.932344
Age ≥ 55; BMI ≥ 30.00	2186	467	0.784621	1.09459	0.370341
Age ≥ 55; Combined	11972	2396	0.892013	1.0289	0.238917	0.600048
3p24-rs4973768
Age ≥ 55; BMI ≤ 24.99	5153	1020	0.985865	1.19698	0.0944446
Age ≥ 55; BMI = 25-29.99	4702	861	0.902937	1.11481	0.951171
Age ≥ 55; BMI ≥ 30.00	2439	518	0.861821	1.1275	0.834156
Age ≥ 55; Combined	12294	2399	0.970358	1.10076	0.305585	0.166133
CASP8-rs17468277
Age ≥ 55; BMI ≤ 24.99	5408	1187	0.790327	1.04742	0.188445
Age ≥ 55; BMI = 25-29.99	4973	1026	0.881401	1.17552	0.809213
Age ≥ 55; BMI ≥ 30.00	2600	608	0.632702	0.951034	0.0145696
Age ≥ 55; Combined	12981	2821	0.83997	1.00618	0.0678243	0.16572
TGFB1-rs1982073
Age ≥ 55; BMI ≤ 24.99	2813	546	0.958107	1.25802	0.178951
Age ≥ 55; BMI = 25-29.99	2818	542	0.872229	1.14967	0.984296
Age ≥ 55; BMI ≥ 30.00	1403	373	0.959316	1.34064	0.140611
Age ≥ 55; Combined	7034	1461	0.98348	1.16361	0.11601	0.918642
ESR1-rs3020314
Age ≥ 55; BMI ≤ 24.99	4103	903	0.858564	1.06907	0.443632
Age ≥ 55; BMI = 25-29.99	3924	790	0.79882	1.0104	0.0738817
Age ≥ 55; BMI ≥ 30.00	2047	514	0.842049	1.13983	0.790522
Age ≥ 55; Combined	10074	2207	0.876039	1.00944	0.0890836	0.330004
